# Supplementary material for: Microbial Turnover and Dispersal Events Occur in Synchrony with Plant Phenology in the Perennial Evergreen Tree Crop Citrus sinensis
Source: mBio. 2022 Jun 1;13(3):e00343-22. doi: 10.1128/mbio.00343-22 (PMC9239260; doi:10.1128/mbio.00343-22)
Supplement: TABLE S3 [file mbio.00343-22-s0008.xlsx]

## Sheet: 2021_Lindcove_Bac_mapping
Supplementary Table S3. Metadata file.
sample_ID	phenology	phenology_ID	tissue	month	year	Sample_year	sample_date	tree_ID	scion	root_stock	managment	orchard_location	Total_rain	MeanHighTemp	MeanLowTemp	Mean_Temp	Num_hr_irrigated_that_month	Fertilizer	Herbicide	Insect_treatment	White_Wash	Imidacloprid	Pruned	Harvested
L7L1	Fruit set	FS	Leaves	July	2017_year	First	2017-07-12	L1	Late Navel	Carrizo	Conventional	Exeter, CA, USA	0	89	36	62.5	96	yes	yes	yes	no	no	no	no
L7L2	Fruit set	FS	Leaves	July	2017_year	First	2017-07-12	L2	Late Navel	Carrizo	Conventional	Exeter, CA, USA	0	89	36	62.5	96	yes	yes	yes	no	no	no	no
L7L3	Fruit set	FS	Leaves	July	2017_year	First	2017-07-12	L3	Late Navel	Carrizo	Conventional	Exeter, CA, USA	0	89	36	62.5	96	yes	yes	yes	no	no	no	no
L7L4	Fruit set	FS	Leaves	July	2017_year	First	2017-07-12	L4	Late Navel	Carrizo	Conventional	Exeter, CA, USA	0	89	36	62.5	96	yes	yes	yes	no	no	no	no
L7L5	Fruit set	FS	Leaves	July	2017_year	First	2017-07-12	L5	Late Navel	Carrizo	Conventional	Exeter, CA, USA	0	89	36	62.5	96	yes	yes	yes	no	no	no	no
L7L6	Fruit set	FS	Leaves	July	2017_year	First	2017-07-12	L6	Late Navel	Carrizo	Conventional	Exeter, CA, USA	0	89	36	62.5	96	yes	yes	yes	no	no	no	no
L7L7	Fruit set	FS	Leaves	July	2017_year	First	2017-07-12	L7	Late Navel	Carrizo	Conventional	Exeter, CA, USA	0	89	36	62.5	96	yes	yes	yes	no	no	no	no
L7L8	Fruit set	FS	Leaves	July	2017_year	First	2017-07-12	L8	Late Navel	Carrizo	Conventional	Exeter, CA, USA	0	89	36	62.5	96	yes	yes	yes	no	no	no	no
L8L1	Fruit development	FD	Leaves	August	2017_year	First	2017-08-16	L1	Late Navel	Carrizo	Conventional	Exeter, CA, USA	0	98	68	83	120	yes	no	no	no	no	no	no
L8L2	Fruit development	FD	Leaves	August	2017_year	First	2017-08-16	L2	Late Navel	Carrizo	Conventional	Exeter, CA, USA	0	98	68	83	120	yes	no	no	no	no	no	no
L8L3	Fruit development	FD	Leaves	August	2017_year	First	2017-08-16	L3	Late Navel	Carrizo	Conventional	Exeter, CA, USA	0	98	68	83	120	yes	no	no	no	no	no	no
L8L4	Fruit development	FD	Leaves	August	2017_year	First	2017-08-16	L4	Late Navel	Carrizo	Conventional	Exeter, CA, USA	0	98	68	83	120	yes	no	no	no	no	no	no
L8L5	Fruit development	FD	Leaves	August	2017_year	First	2017-08-16	L5	Late Navel	Carrizo	Conventional	Exeter, CA, USA	0	98	68	83	120	yes	no	no	no	no	no	no
L8L6	Fruit development	FD	Leaves	August	2017_year	First	2017-08-16	L6	Late Navel	Carrizo	Conventional	Exeter, CA, USA	0	98	68	83	120	yes	no	no	no	no	no	no
L8L7	Fruit development	FD	Leaves	August	2017_year	First	2017-08-16	L7	Late Navel	Carrizo	Conventional	Exeter, CA, USA	0	98	68	83	120	yes	no	no	no	no	no	no
L8L8	Fruit development	FD	Leaves	August	2017_year	First	2017-08-16	L8	Late Navel	Carrizo	Conventional	Exeter, CA, USA	0	98	68	83	120	yes	no	no	no	no	no	no
L9L1	Fruit development	FD	Leaves	September	2017_year	First	2017-09-11	L1	Late Navel	Carrizo	Conventional	Exeter, CA, USA	0.25	89	61	75	64	no	no	no	no	yes	no	no
L9L2	Fruit development	FD	Leaves	September	2017_year	First	2017-09-11	L2	Late Navel	Carrizo	Conventional	Exeter, CA, USA	0.25	89	61	75	64	no	no	no	no	yes	no	no
L9L3	Fruit development	FD	Leaves	September	2017_year	First	2017-09-11	L3	Late Navel	Carrizo	Conventional	Exeter, CA, USA	0.25	89	61	75	64	no	no	no	no	yes	no	no
L9L4	Fruit development	FD	Leaves	September	2017_year	First	2017-09-11	L4	Late Navel	Carrizo	Conventional	Exeter, CA, USA	0.25	89	61	75	64	no	no	no	no	yes	no	no
L9L5	Fruit development	FD	Leaves	September	2017_year	First	2017-09-11	L5	Late Navel	Carrizo	Conventional	Exeter, CA, USA	0.25	89	61	75	64	no	no	no	no	yes	no	no
L9L6	Fruit development	FD	Leaves	September	2017_year	First	2017-09-11	L6	Late Navel	Carrizo	Conventional	Exeter, CA, USA	0.25	89	61	75	64	no	no	no	no	yes	no	no
L9L7	Fruit development	FD	Leaves	September	2017_year	First	2017-09-11	L7	Late Navel	Carrizo	Conventional	Exeter, CA, USA	0.25	89	61	75	64	no	no	no	no	yes	no	no
L9L8	Fruit development	FD	Leaves	September	2017_year	First	2017-09-11	L8	Late Navel	Carrizo	Conventional	Exeter, CA, USA	0.25	89	61	75	64	no	no	no	no	yes	no	no
L10L1	Fruit development	FD	Leaves	October	2017_year	First	2017-10-23	L1	Late Navel	Carrizo	Conventional	Exeter, CA, USA	0.03	80	48	64	40	no	no	no	no	no	no	no
L10L2	Fruit development	FD	Leaves	October	2017_year	First	2017-10-23	L2	Late Navel	Carrizo	Conventional	Exeter, CA, USA	0.03	80	48	64	40	no	no	no	no	no	no	no
L10L3	Fruit development	FD	Leaves	October	2017_year	First	2017-10-23	L3	Late Navel	Carrizo	Conventional	Exeter, CA, USA	0.03	80	48	64	40	no	no	no	no	no	no	no
L10L4	Fruit development	FD	Leaves	October	2017_year	First	2017-10-23	L4	Late Navel	Carrizo	Conventional	Exeter, CA, USA	0.03	80	48	64	40	no	no	no	no	no	no	no
L10L5	Fruit development	FD	Leaves	October	2017_year	First	2017-10-23	L5	Late Navel	Carrizo	Conventional	Exeter, CA, USA	0.03	80	48	64	40	no	no	no	no	no	no	no
L10L6	Fruit development	FD	Leaves	October	2017_year	First	2017-10-23	L6	Late Navel	Carrizo	Conventional	Exeter, CA, USA	0.03	80	48	64	40	no	no	no	no	no	no	no
L10L8	Fruit development	FD	Leaves	October	2017_year	First	2017-10-23	L8	Late Navel	Carrizo	Conventional	Exeter, CA, USA	0.03	80	48	64	40	no	no	no	no	no	no	no
L11L1	Color break	CB	Leaves	November	2017_year	First	2017-11-20	L1	Late Navel	Carrizo	Conventional	Exeter, CA, USA	0.54	68	45	56.5	0	no	no	no	yes	no	no	no
L11L2	Color break	CB	Leaves	November	2017_year	First	2017-11-20	L2	Late Navel	Carrizo	Conventional	Exeter, CA, USA	0.54	68	45	56.5	0	no	no	no	yes	no	no	no
L11L3	Color break	CB	Leaves	November	2017_year	First	2017-11-20	L3	Late Navel	Carrizo	Conventional	Exeter, CA, USA	0.54	68	45	56.5	0	no	no	no	yes	no	no	no
L11L4	Color break	CB	Leaves	November	2017_year	First	2017-11-20	L4	Late Navel	Carrizo	Conventional	Exeter, CA, USA	0.54	68	45	56.5	0	no	no	no	yes	no	no	no
L11L5	Color break	CB	Leaves	November	2017_year	First	2017-11-20	L5	Late Navel	Carrizo	Conventional	Exeter, CA, USA	0.54	68	45	56.5	0	no	no	no	yes	no	no	no
L11L6	Color break	CB	Leaves	November	2017_year	First	2017-11-20	L6	Late Navel	Carrizo	Conventional	Exeter, CA, USA	0.54	68	45	56.5	0	no	no	no	yes	no	no	no
L11L7	Color break	CB	Leaves	November	2017_year	First	2017-11-20	L7	Late Navel	Carrizo	Conventional	Exeter, CA, USA	0.54	68	45	56.5	0	no	no	no	yes	no	no	no
L11L8	Color break	CB	Leaves	November	2017_year	First	2017-11-20	L8	Late Navel	Carrizo	Conventional	Exeter, CA, USA	0.54	68	45	56.5	0	no	no	no	yes	no	no	no
L12L1	Color break	CB	Leaves	December	2017_year	First	2017-12-19	L1	Late Navel	Carrizo	Conventional	Exeter, CA, USA	0.04	61	33	47	0	no	no	no	no	no	no	no
L12L2	Color break	CB	Leaves	December	2017_year	First	2017-12-19	L2	Late Navel	Carrizo	Conventional	Exeter, CA, USA	0.04	61	33	47	0	no	no	no	no	no	no	no
L12L3	Color break	CB	Leaves	December	2017_year	First	2017-12-19	L3	Late Navel	Carrizo	Conventional	Exeter, CA, USA	0.04	61	33	47	0	no	no	no	no	no	no	no
L12L4	Color break	CB	Leaves	December	2017_year	First	2017-12-19	L4	Late Navel	Carrizo	Conventional	Exeter, CA, USA	0.04	61	33	47	0	no	no	no	no	no	no	no
L12L5	Color break	CB	Leaves	December	2017_year	First	2017-12-19	L5	Late Navel	Carrizo	Conventional	Exeter, CA, USA	0.04	61	33	47	0	no	no	no	no	no	no	no
L12L6	Color break	CB	Leaves	December	2017_year	First	2017-12-19	L6	Late Navel	Carrizo	Conventional	Exeter, CA, USA	0.04	61	33	47	0	no	no	no	no	no	no	no
L12L7	Color break	CB	Leaves	December	2017_year	First	2017-12-19	L7	Late Navel	Carrizo	Conventional	Exeter, CA, USA	0.04	61	33	47	0	no	no	no	no	no	no	no
L12L8	Color break	CB	Leaves	December	2017_year	First	2017-12-19	L8	Late Navel	Carrizo	Conventional	Exeter, CA, USA	0.04	61	33	47	0	no	no	no	no	no	no	no
L1L1	Mature fruit	MF	Leaves	January	2018_year	First	2018-01-24	L1	Late Navel	Carrizo	Conventional	Exeter, CA, USA	1.17	58	39	48.5	0	no	yes	no	no	no	no	no
L1L2	Mature fruit	MF	Leaves	January	2018_year	First	2018-01-24	L2	Late Navel	Carrizo	Conventional	Exeter, CA, USA	1.17	58	39	48.5	0	no	yes	no	no	no	no	no
L1L3	Mature fruit	MF	Leaves	January	2018_year	First	2018-01-24	L3	Late Navel	Carrizo	Conventional	Exeter, CA, USA	1.17	58	39	48.5	0	no	yes	no	no	no	no	no
L1L4	Mature fruit	MF	Leaves	January	2018_year	First	2018-01-24	L4	Late Navel	Carrizo	Conventional	Exeter, CA, USA	1.17	58	39	48.5	0	no	yes	no	no	no	no	no
L1L5	Mature fruit	MF	Leaves	January	2018_year	First	2018-01-24	L5	Late Navel	Carrizo	Conventional	Exeter, CA, USA	1.17	58	39	48.5	0	no	yes	no	no	no	no	no
L1L6	Mature fruit	MF	Leaves	January	2018_year	First	2018-01-24	L6	Late Navel	Carrizo	Conventional	Exeter, CA, USA	1.17	58	39	48.5	0	no	yes	no	no	no	no	no
L1L7	Mature fruit	MF	Leaves	January	2018_year	First	2018-01-24	L7	Late Navel	Carrizo	Conventional	Exeter, CA, USA	1.17	58	39	48.5	0	no	yes	no	no	no	no	no
L1L8	Mature fruit	MF	Leaves	January	2018_year	First	2018-01-24	L8	Late Navel	Carrizo	Conventional	Exeter, CA, USA	1.17	58	39	48.5	0	no	yes	no	no	no	no	no
L2L1	Flush	F	Leaves	February	2018_year	First	2018-02-20	L1	Late Navel	Carrizo	Conventional	Exeter, CA, USA	0.64	64	36	50	0	no	no	no	no	no	no	no
L2L2	Flush	F	Leaves	February	2018_year	First	2018-02-20	L2	Late Navel	Carrizo	Conventional	Exeter, CA, USA	0.64	64	36	50	0	no	no	no	no	no	no	no
L2L3	Flush	F	Leaves	February	2018_year	First	2018-02-20	L3	Late Navel	Carrizo	Conventional	Exeter, CA, USA	0.64	64	36	50	0	no	no	no	no	no	no	no
L2L4	Flush	F	Leaves	February	2018_year	First	2018-02-20	L4	Late Navel	Carrizo	Conventional	Exeter, CA, USA	0.64	64	36	50	0	no	no	no	no	no	no	no
L2L5	Flush	F	Leaves	February	2018_year	First	2018-02-20	L5	Late Navel	Carrizo	Conventional	Exeter, CA, USA	0.64	64	36	50	0	no	no	no	no	no	no	no
L2L6	Flush	F	Leaves	February	2018_year	First	2018-02-20	L6	Late Navel	Carrizo	Conventional	Exeter, CA, USA	0.64	64	36	50	0	no	no	no	no	no	no	no
L2L7	Flush	F	Leaves	February	2018_year	First	2018-02-20	L7	Late Navel	Carrizo	Conventional	Exeter, CA, USA	0.64	64	36	50	0	no	no	no	no	no	no	no
L2L8	Flush	F	Leaves	February	2018_year	First	2018-02-20	L8	Late Navel	Carrizo	Conventional	Exeter, CA, USA	0.64	64	36	50	0	no	no	no	no	no	no	no
L3L1	Floral bud development	FB	Leaves	March	2018_year	First	2018-03-19	L1	Late Navel	Carrizo	Conventional	Exeter, CA, USA	1.27	66	44	55	0	no	no	yes	no	no	no	no
L3L2	Floral bud development	FB	Leaves	March	2018_year	First	2018-03-19	L2	Late Navel	Carrizo	Conventional	Exeter, CA, USA	1.27	66	44	55	0	no	no	yes	no	no	no	no
L3L3	Floral bud development	FB	Leaves	March	2018_year	First	2018-03-19	L3	Late Navel	Carrizo	Conventional	Exeter, CA, USA	1.27	66	44	55	0	no	no	yes	no	no	no	no
L3L4	Floral bud development	FB	Leaves	March	2018_year	First	2018-03-19	L4	Late Navel	Carrizo	Conventional	Exeter, CA, USA	1.27	66	44	55	0	no	no	yes	no	no	no	no
L3L5	Floral bud development	FB	Leaves	March	2018_year	First	2018-03-19	L5	Late Navel	Carrizo	Conventional	Exeter, CA, USA	1.27	66	44	55	0	no	no	yes	no	no	no	no
L3L6	Floral bud development	FB	Leaves	March	2018_year	First	2018-03-19	L6	Late Navel	Carrizo	Conventional	Exeter, CA, USA	1.27	66	44	55	0	no	no	yes	no	no	no	no
L3L7	Floral bud development	FB	Leaves	March	2018_year	First	2018-03-19	L7	Late Navel	Carrizo	Conventional	Exeter, CA, USA	1.27	66	44	55	0	no	no	yes	no	no	no	no
L3L8	Floral bud development	FB	Leaves	March	2018_year	First	2018-03-19	L8	Late Navel	Carrizo	Conventional	Exeter, CA, USA	1.27	66	44	55	0	no	no	yes	no	no	no	no
L4L1	Full flowering	FF	Leaves	April	2018_year	First	2018-04-10	L1	Late Navel	Carrizo	Conventional	Exeter, CA, USA	0.8	76	49	62.5	48	yes	no	no	no	no	no	yes
L4L2	Full flowering	FF	Leaves	April	2018_year	First	2018-04-10	L2	Late Navel	Carrizo	Conventional	Exeter, CA, USA	0.8	76	49	62.5	48	yes	no	no	no	no	no	yes
L4L3	Full flowering	FF	Leaves	April	2018_year	First	2018-04-10	L3	Late Navel	Carrizo	Conventional	Exeter, CA, USA	0.8	76	49	62.5	48	yes	no	no	no	no	no	yes
L4L4	Full flowering	FF	Leaves	April	2018_year	First	2018-04-10	L4	Late Navel	Carrizo	Conventional	Exeter, CA, USA	0.8	76	49	62.5	48	yes	no	no	no	no	no	yes
L4L5	Full flowering	FF	Leaves	April	2018_year	First	2018-04-10	L5	Late Navel	Carrizo	Conventional	Exeter, CA, USA	0.8	76	49	62.5	48	yes	no	no	no	no	no	yes
L4L6	Full flowering	FF	Leaves	April	2018_year	First	2018-04-10	L6	Late Navel	Carrizo	Conventional	Exeter, CA, USA	0.8	76	49	62.5	48	yes	no	no	no	no	no	yes
L4L7	Full flowering	FF	Leaves	April	2018_year	First	2018-04-10	L7	Late Navel	Carrizo	Conventional	Exeter, CA, USA	0.8	76	49	62.5	48	yes	no	no	no	no	no	yes
L4L8	Full flowering	FF	Leaves	April	2018_year	First	2018-04-10	L8	Late Navel	Carrizo	Conventional	Exeter, CA, USA	0.8	76	49	62.5	48	yes	no	no	no	no	no	yes
L5L1	Fruit set	FS	Leaves	May	2018_year	First	2018-05-08	L1	Late Navel	Carrizo	Conventional	Exeter, CA, USA	0	84.75	55.65	69.9	72	no	no	yes	no	no	no	no
L5L2	Fruit set	FS	Leaves	May	2018_year	First	2018-05-08	L2	Late Navel	Carrizo	Conventional	Exeter, CA, USA	0	84.75	55.65	69.9	72	no	no	yes	no	no	no	no
L5L3	Fruit set	FS	Leaves	May	2018_year	First	2018-05-08	L3	Late Navel	Carrizo	Conventional	Exeter, CA, USA	0	84.75	55.65	69.9	72	no	no	yes	no	no	no	no
L5L4	Fruit set	FS	Leaves	May	2018_year	First	2018-05-08	L4	Late Navel	Carrizo	Conventional	Exeter, CA, USA	0	84.75	55.65	69.9	72	no	no	yes	no	no	no	no
L5L5	Fruit set	FS	Leaves	May	2018_year	First	2018-05-08	L5	Late Navel	Carrizo	Conventional	Exeter, CA, USA	0	84.75	55.65	69.9	72	no	no	yes	no	no	no	no
L5L6	Fruit set	FS	Leaves	May	2018_year	First	2018-05-08	L6	Late Navel	Carrizo	Conventional	Exeter, CA, USA	0	84.75	55.65	69.9	72	no	no	yes	no	no	no	no
L5L7	Fruit set	FS	Leaves	May	2018_year	First	2018-05-08	L7	Late Navel	Carrizo	Conventional	Exeter, CA, USA	0	84.75	55.65	69.9	72	no	no	yes	no	no	no	no
L6L1	Fruit set	FS	Leaves	June	2018_year	First	2018-06-20	L1	Late Navel	Carrizo	Conventional	Exeter, CA, USA	0.02	93.05	57.45	77.7	104	yes	no	no	no	no	no	no
L6L2	Fruit set	FS	Leaves	June	2018_year	First	2018-06-20	L2	Late Navel	Carrizo	Conventional	Exeter, CA, USA	0.02	93.05	57.45	77.7	104	yes	no	no	no	no	no	no
L6L3	Fruit set	FS	Leaves	June	2018_year	First	2018-06-20	L3	Late Navel	Carrizo	Conventional	Exeter, CA, USA	0.02	93.05	57.45	77.7	104	yes	no	no	no	no	no	no
L6L4	Fruit set	FS	Leaves	June	2018_year	First	2018-06-20	L4	Late Navel	Carrizo	Conventional	Exeter, CA, USA	0.02	93.05	57.45	77.7	104	yes	no	no	no	no	no	no
L6L5	Fruit set	FS	Leaves	June	2018_year	First	2018-06-20	L5	Late Navel	Carrizo	Conventional	Exeter, CA, USA	0.02	93.05	57.45	77.7	104	yes	no	no	no	no	no	no
L6L6	Fruit set	FS	Leaves	June	2018_year	First	2018-06-20	L6	Late Navel	Carrizo	Conventional	Exeter, CA, USA	0.02	93.05	57.45	77.7	104	yes	no	no	no	no	no	no
L6L7	Fruit set	FS	Leaves	June	2018_year	First	2018-06-20	L7	Late Navel	Carrizo	Conventional	Exeter, CA, USA	0.02	93.05	57.45	77.7	104	yes	no	no	no	no	no	no
L6L8	Fruit set	FS	Leaves	June	2018_year	First	2018-06-20	L8	Late Navel	Carrizo	Conventional	Exeter, CA, USA	0.02	93.05	57.45	77.7	104	yes	no	no	no	no	no	no
L718L1	Fruit set	FS	Leaves	July	2018_year	Second	2018-07-19	L1	Late Navel	Carrizo	Conventional	Exeter, CA, USA	0	103.85	66.95	85.8	168	yes	yes	no	no	no	yes	no
L718L2	Fruit set	FS	Leaves	July	2018_year	Second	2018-07-19	L2	Late Navel	Carrizo	Conventional	Exeter, CA, USA	0	103.85	66.95	85.8	168	yes	yes	no	no	no	yes	no
L718L3	Fruit set	FS	Leaves	July	2018_year	Second	2018-07-19	L3	Late Navel	Carrizo	Conventional	Exeter, CA, USA	0	103.85	66.95	85.8	168	yes	yes	no	no	no	yes	no
L718L4	Fruit set	FS	Leaves	July	2018_year	Second	2018-07-19	L4	Late Navel	Carrizo	Conventional	Exeter, CA, USA	0	103.85	66.95	85.8	168	yes	yes	no	no	no	yes	no
L718L5	Fruit set	FS	Leaves	July	2018_year	Second	2018-07-19	L5	Late Navel	Carrizo	Conventional	Exeter, CA, USA	0	103.85	66.95	85.8	168	yes	yes	no	no	no	yes	no
L718L6	Fruit set	FS	Leaves	July	2018_year	Second	2018-07-19	L6	Late Navel	Carrizo	Conventional	Exeter, CA, USA	0	103.85	66.95	85.8	168	yes	yes	no	no	no	yes	no
L718L7	Fruit set	FS	Leaves	July	2018_year	Second	2018-07-19	L7	Late Navel	Carrizo	Conventional	Exeter, CA, USA	0	103.85	66.95	85.8	168	yes	yes	no	no	no	yes	no
L718L8	Fruit set	FS	Leaves	July	2018_year	Second	2018-07-19	L8	Late Navel	Carrizo	Conventional	Exeter, CA, USA	0	103.85	66.95	85.8	168	yes	yes	no	no	no	yes	no
L818L1	Fruit development	FD	Leaves	August	2018_year	Second	2018-08-23	L1	Late Navel	Carrizo	Conventional	Exeter, CA, USA	0	97.9	64.2	80.1	120	yes	no	no	no	no	no	no
L818L2	Fruit development	FD	Leaves	August	2018_year	Second	2018-08-23	L2	Late Navel	Carrizo	Conventional	Exeter, CA, USA	0	97.9	64.2	80.1	120	yes	no	no	no	no	no	no
L818L3	Fruit development	FD	Leaves	August	2018_year	Second	2018-08-23	L3	Late Navel	Carrizo	Conventional	Exeter, CA, USA	0	97.9	64.2	80.1	120	yes	no	no	no	no	no	no
L818L4	Fruit development	FD	Leaves	August	2018_year	Second	2018-08-23	L4	Late Navel	Carrizo	Conventional	Exeter, CA, USA	0	97.9	64.2	80.1	120	yes	no	no	no	no	no	no
L818L5	Fruit development	FD	Leaves	August	2018_year	Second	2018-08-23	L5	Late Navel	Carrizo	Conventional	Exeter, CA, USA	0	97.9	64.2	80.1	120	yes	no	no	no	no	no	no
L818L6	Fruit development	FD	Leaves	August	2018_year	Second	2018-08-23	L6	Late Navel	Carrizo	Conventional	Exeter, CA, USA	0	97.9	64.2	80.1	120	yes	no	no	no	no	no	no
L818L7	Fruit development	FD	Leaves	August	2018_year	Second	2018-08-23	L7	Late Navel	Carrizo	Conventional	Exeter, CA, USA	0	97.9	64.2	80.1	120	yes	no	no	no	no	no	no
L818L8	Fruit development	FD	Leaves	August	2018_year	Second	2018-08-23	L8	Late Navel	Carrizo	Conventional	Exeter, CA, USA	0	97.9	64.2	80.1	120	yes	no	no	no	no	no	no
LeafSeptember1	Fruit development	FD	Leaves	September	2018_year	Second	2018-09-25	L1	Late Navel	Carrizo	Conventional	Exeter, CA, USA	0	95.8	56.1	74	88	no	no	no	no	yes	no	no
LeafSeptember2	Fruit development	FD	Leaves	September	2018_year	Second	2018-09-25	L2	Late Navel	Carrizo	Conventional	Exeter, CA, USA	0	95.8	56.1	74	88	no	no	no	no	yes	no	no
LeafSeptember3	Fruit development	FD	Leaves	September	2018_year	Second	2018-09-25	L3	Late Navel	Carrizo	Conventional	Exeter, CA, USA	0	95.8	56.1	74	88	no	no	no	no	yes	no	no
LeafSeptember4	Fruit development	FD	Leaves	September	2018_year	Second	2018-09-25	L4	Late Navel	Carrizo	Conventional	Exeter, CA, USA	0	95.8	56.1	74	88	no	no	no	no	yes	no	no
LeafSeptember5	Fruit development	FD	Leaves	September	2018_year	Second	2018-09-25	L5	Late Navel	Carrizo	Conventional	Exeter, CA, USA	0	95.8	56.1	74	88	no	no	no	no	yes	no	no
LeafSeptember6	Fruit development	FD	Leaves	September	2018_year	Second	2018-09-25	L6	Late Navel	Carrizo	Conventional	Exeter, CA, USA	0	95.8	56.1	74	88	no	no	no	no	yes	no	no
LeafSeptember7	Fruit development	FD	Leaves	September	2018_year	Second	2018-09-25	L7	Late Navel	Carrizo	Conventional	Exeter, CA, USA	0	95.8	56.1	74	88	no	no	no	no	yes	no	no
LeafSeptember8	Fruit development	FD	Leaves	September	2018_year	Second	2018-09-25	L8	Late Navel	Carrizo	Conventional	Exeter, CA, USA	0	95.8	56.1	74	88	no	no	no	no	yes	no	no
LeafOctober1	Fruit development	FD	Leaves	October	2018_year	Second	2018-10-29	L1	Late Navel	Carrizo	Conventional	Exeter, CA, USA	0.64	83.8	49.4	63.7	64	no	no	yes	no	no	no	no
LeafOctober2	Fruit development	FD	Leaves	October	2018_year	Second	2018-10-29	L2	Late Navel	Carrizo	Conventional	Exeter, CA, USA	0.64	83.8	49.4	63.7	64	no	no	yes	no	no	no	no
LeafOctober3	Fruit development	FD	Leaves	October	2018_year	Second	2018-10-29	L3	Late Navel	Carrizo	Conventional	Exeter, CA, USA	0.64	83.8	49.4	63.7	64	no	no	yes	no	no	no	no
LeafOctober4	Fruit development	FD	Leaves	October	2018_year	Second	2018-10-29	L4	Late Navel	Carrizo	Conventional	Exeter, CA, USA	0.64	83.8	49.4	63.7	64	no	no	yes	no	no	no	no
LeafOctober5	Fruit development	FD	Leaves	October	2018_year	Second	2018-10-29	L5	Late Navel	Carrizo	Conventional	Exeter, CA, USA	0.64	83.8	49.4	63.7	64	no	no	yes	no	no	no	no
LeafOctober6	Fruit development	FD	Leaves	October	2018_year	Second	2018-10-29	L6	Late Navel	Carrizo	Conventional	Exeter, CA, USA	0.64	83.8	49.4	63.7	64	no	no	yes	no	no	no	no
LeafOctober7	Fruit development	FD	Leaves	October	2018_year	Second	2018-10-29	L7	Late Navel	Carrizo	Conventional	Exeter, CA, USA	0.64	83.8	49.4	63.7	64	no	no	yes	no	no	no	no
LeafOctober8	Fruit development	FD	Leaves	October	2018_year	Second	2018-10-29	L8	Late Navel	Carrizo	Conventional	Exeter, CA, USA	0.64	83.8	49.4	63.7	64	no	no	yes	no	no	no	no
LeafNovember1	Color break	CB	Leaves	November	2018_year	Second	2018-11-26	L1	Late Navel	Carrizo	Conventional	Exeter, CA, USA	1.28	72.9	40.4	53.3	24	no	yes	yes	yes	no	no	no
LeafNovember2	Color break	CB	Leaves	November	2018_year	Second	2018-11-26	L2	Late Navel	Carrizo	Conventional	Exeter, CA, USA	1.28	72.9	40.4	53.3	24	no	yes	yes	yes	no	no	no
LeafNovember3	Color break	CB	Leaves	November	2018_year	Second	2018-11-26	L3	Late Navel	Carrizo	Conventional	Exeter, CA, USA	1.28	72.9	40.4	53.3	24	no	yes	yes	yes	no	no	no
LeafNovember4	Color break	CB	Leaves	November	2018_year	Second	2018-11-26	L4	Late Navel	Carrizo	Conventional	Exeter, CA, USA	1.28	72.9	40.4	53.3	24	no	yes	yes	yes	no	no	no
LeafNovember5	Color break	CB	Leaves	November	2018_year	Second	2018-11-26	L5	Late Navel	Carrizo	Conventional	Exeter, CA, USA	1.28	72.9	40.4	53.3	24	no	yes	yes	yes	no	no	no
LeafNovember6	Color break	CB	Leaves	November	2018_year	Second	2018-11-26	L6	Late Navel	Carrizo	Conventional	Exeter, CA, USA	1.28	72.9	40.4	53.3	24	no	yes	yes	yes	no	no	no
LeafNovember7	Color break	CB	Leaves	November	2018_year	Second	2018-11-26	L7	Late Navel	Carrizo	Conventional	Exeter, CA, USA	1.28	72.9	40.4	53.3	24	no	yes	yes	yes	no	no	no
LeafNovember8	Color break	CB	Leaves	November	2018_year	Second	2018-11-26	L8	Late Navel	Carrizo	Conventional	Exeter, CA, USA	1.28	72.9	40.4	53.3	24	no	yes	yes	yes	no	no	no
LeafMarch1	Flush	F	Leaves	March	2019_year	Second	2019-03-12	L1	Late Navel	Carrizo	Conventional	Exeter, CA, USA	2.55	70.3	42.3	54.7	0	no	no	no	no	no	no	no
LeafMarch2	Flush	F	Leaves	March	2019_year	Second	2019-03-12	L2	Late Navel	Carrizo	Conventional	Exeter, CA, USA	2.55	70.3	42.3	54.7	0	no	no	no	no	no	no	no
LeafMarch3	Flush	F	Leaves	March	2019_year	Second	2019-03-12	L3	Late Navel	Carrizo	Conventional	Exeter, CA, USA	2.55	70.3	42.3	54.7	0	no	no	no	no	no	no	no
LeafMarch4	Flush	F	Leaves	March	2019_year	Second	2019-03-12	L4	Late Navel	Carrizo	Conventional	Exeter, CA, USA	2.55	70.3	42.3	54.7	0	no	no	no	no	no	no	no
LeafMarch5	Flush	F	Leaves	March	2019_year	Second	2019-03-12	L5	Late Navel	Carrizo	Conventional	Exeter, CA, USA	2.55	70.3	42.3	54.7	0	no	no	no	no	no	no	no
LeafMarch6	Flush	F	Leaves	March	2019_year	Second	2019-03-12	L6	Late Navel	Carrizo	Conventional	Exeter, CA, USA	2.55	70.3	42.3	54.7	0	no	no	no	no	no	no	no
LeafMarch7	Flush	F	Leaves	March	2019_year	Second	2019-03-12	L7	Late Navel	Carrizo	Conventional	Exeter, CA, USA	2.55	70.3	42.3	54.7	0	no	no	no	no	no	no	no
LeafMarch8	Flush	F	Leaves	March	2019_year	Second	2019-03-12	L8	Late Navel	Carrizo	Conventional	Exeter, CA, USA	2.55	70.3	42.3	54.7	0	no	no	no	no	no	no	no
LeafLateMarch1	Floral bud development	FB	Leaves	March	2019_year	Second	2019-03-27	L1	Late Navel	Carrizo	Conventional	Exeter, CA, USA	2.55	70.3	42.3	54.7	0	no	no	no	no	no	no	no
LeafLateMarch2	Floral bud development	FB	Leaves	March	2019_year	Second	2019-03-27	L2	Late Navel	Carrizo	Conventional	Exeter, CA, USA	2.55	70.3	42.3	54.7	0	no	no	no	no	no	no	no
LeafLateMarch3	Floral bud development	FB	Leaves	March	2019_year	Second	2019-03-27	L3	Late Navel	Carrizo	Conventional	Exeter, CA, USA	2.55	70.3	42.3	54.7	0	no	no	no	no	no	no	no
LeafLateMarch4	Floral bud development	FB	Leaves	March	2019_year	Second	2019-03-27	L4	Late Navel	Carrizo	Conventional	Exeter, CA, USA	2.55	70.3	42.3	54.7	0	no	no	no	no	no	no	no
LeafLateMarch5	Floral bud development	FB	Leaves	March	2019_year	Second	2019-03-27	L5	Late Navel	Carrizo	Conventional	Exeter, CA, USA	2.55	70.3	42.3	54.7	0	no	no	no	no	no	no	no
LeafLateMarch6	Floral bud development	FB	Leaves	March	2019_year	Second	2019-03-27	L6	Late Navel	Carrizo	Conventional	Exeter, CA, USA	2.55	70.3	42.3	54.7	0	no	no	no	no	no	no	no
LeafLateMarch7	Floral bud development	FB	Leaves	March	2019_year	Second	2019-03-27	L7	Late Navel	Carrizo	Conventional	Exeter, CA, USA	2.55	70.3	42.3	54.7	0	no	no	no	no	no	no	no
LeafLateMarch8	Floral bud development	FB	Leaves	March	2019_year	Second	2019-03-27	L8	Late Navel	Carrizo	Conventional	Exeter, CA, USA	2.55	70.3	42.3	54.7	0	no	no	no	no	no	no	no
LeafApril1	Full flowering	FF	Leaves	April	2019_year	Second	2019-04-16	L1	Late Navel	Carrizo	Conventional	Exeter, CA, USA	0.62	82.4	49.5	64.9	31	yes	yes	no	no	no	no	no
LeafApril2	Full flowering	FF	Leaves	April	2019_year	Second	2019-04-16	L2	Late Navel	Carrizo	Conventional	Exeter, CA, USA	0.62	82.4	49.5	64.9	31	yes	yes	no	no	no	no	no
LeafApril3	Full flowering	FF	Leaves	April	2019_year	Second	2019-04-16	L3	Late Navel	Carrizo	Conventional	Exeter, CA, USA	0.62	82.4	49.5	64.9	31	yes	yes	no	no	no	no	no
LeafApril4	Full flowering	FF	Leaves	April	2019_year	Second	2019-04-16	L4	Late Navel	Carrizo	Conventional	Exeter, CA, USA	0.62	82.4	49.5	64.9	31	yes	yes	no	no	no	no	no
LeafApril5	Full flowering	FF	Leaves	April	2019_year	Second	2019-04-16	L5	Late Navel	Carrizo	Conventional	Exeter, CA, USA	0.62	82.4	49.5	64.9	31	yes	yes	no	no	no	no	no
LeafApril6	Full flowering	FF	Leaves	April	2019_year	Second	2019-04-16	L6	Late Navel	Carrizo	Conventional	Exeter, CA, USA	0.62	82.4	49.5	64.9	31	yes	yes	no	no	no	no	no
LeafApril7	Full flowering	FF	Leaves	April	2019_year	Second	2019-04-16	L7	Late Navel	Carrizo	Conventional	Exeter, CA, USA	0.62	82.4	49.5	64.9	31	yes	yes	no	no	no	no	no
LeafApril8	Full flowering	FF	Leaves	April	2019_year	Second	2019-04-16	L8	Late Navel	Carrizo	Conventional	Exeter, CA, USA	0.62	82.4	49.5	64.9	31	yes	yes	no	no	no	no	no
L7R1	Fruit set	FS	Roots	July	2017_year	First	2017-07-12	L1	Late Navel	Carrizo	Conventional	Exeter, CA, USA	0	89	36	62.5	96	yes	yes	yes	no	no	no	no
L7R2	Fruit set	FS	Roots	July	2017_year	First	2017-07-12	L2	Late Navel	Carrizo	Conventional	Exeter, CA, USA	0	89	36	62.5	96	yes	yes	yes	no	no	no	no
L7R3	Fruit set	FS	Roots	July	2017_year	First	2017-07-12	L3	Late Navel	Carrizo	Conventional	Exeter, CA, USA	0	89	36	62.5	96	yes	yes	yes	no	no	no	no
L7R4	Fruit set	FS	Roots	July	2017_year	First	2017-07-12	L4	Late Navel	Carrizo	Conventional	Exeter, CA, USA	0	89	36	62.5	96	yes	yes	yes	no	no	no	no
L7R5	Fruit set	FS	Roots	July	2017_year	First	2017-07-12	L5	Late Navel	Carrizo	Conventional	Exeter, CA, USA	0	89	36	62.5	96	yes	yes	yes	no	no	no	no
L7R6	Fruit set	FS	Roots	July	2017_year	First	2017-07-12	L6	Late Navel	Carrizo	Conventional	Exeter, CA, USA	0	89	36	62.5	96	yes	yes	yes	no	no	no	no
L7R7	Fruit set	FS	Roots	July	2017_year	First	2017-07-12	L7	Late Navel	Carrizo	Conventional	Exeter, CA, USA	0	89	36	62.5	96	yes	yes	yes	no	no	no	no
L7R8	Fruit set	FS	Roots	July	2017_year	First	2017-07-12	L8	Late Navel	Carrizo	Conventional	Exeter, CA, USA	0	89	36	62.5	96	yes	yes	yes	no	no	no	no
L8R1	Fruit development	FD	Roots	August	2017_year	First	2017-08-16	L1	Late Navel	Carrizo	Conventional	Exeter, CA, USA	0	98	68	83	120	yes	no	no	no	no	no	no
L8R2	Fruit development	FD	Roots	August	2017_year	First	2017-08-16	L2	Late Navel	Carrizo	Conventional	Exeter, CA, USA	0	98	68	83	120	yes	no	no	no	no	no	no
L8R3	Fruit development	FD	Roots	August	2017_year	First	2017-08-16	L3	Late Navel	Carrizo	Conventional	Exeter, CA, USA	0	98	68	83	120	yes	no	no	no	no	no	no
L8R4	Fruit development	FD	Roots	August	2017_year	First	2017-08-16	L4	Late Navel	Carrizo	Conventional	Exeter, CA, USA	0	98	68	83	120	yes	no	no	no	no	no	no
L8R5	Fruit development	FD	Roots	August	2017_year	First	2017-08-16	L5	Late Navel	Carrizo	Conventional	Exeter, CA, USA	0	98	68	83	120	yes	no	no	no	no	no	no
L8R6	Fruit development	FD	Roots	August	2017_year	First	2017-08-16	L6	Late Navel	Carrizo	Conventional	Exeter, CA, USA	0	98	68	83	120	yes	no	no	no	no	no	no
L8R7	Fruit development	FD	Roots	August	2017_year	First	2017-08-16	L7	Late Navel	Carrizo	Conventional	Exeter, CA, USA	0	98	68	83	120	yes	no	no	no	no	no	no
L8R8	Fruit development	FD	Roots	August	2017_year	First	2017-08-16	L8	Late Navel	Carrizo	Conventional	Exeter, CA, USA	0	98	68	83	120	yes	no	no	no	no	no	no
L9R1	Fruit development	FD	Roots	September	2017_year	First	2017-09-11	L1	Late Navel	Carrizo	Conventional	Exeter, CA, USA	0.25	89	61	75	64	no	no	no	no	yes	no	no
L9R2	Fruit development	FD	Roots	September	2017_year	First	2017-09-11	L2	Late Navel	Carrizo	Conventional	Exeter, CA, USA	0.25	89	61	75	64	no	no	no	no	yes	no	no
L9R3	Fruit development	FD	Roots	September	2017_year	First	2017-09-11	L3	Late Navel	Carrizo	Conventional	Exeter, CA, USA	0.25	89	61	75	64	no	no	no	no	yes	no	no
L9R4	Fruit development	FD	Roots	September	2017_year	First	2017-09-11	L4	Late Navel	Carrizo	Conventional	Exeter, CA, USA	0.25	89	61	75	64	no	no	no	no	yes	no	no
L9R5	Fruit development	FD	Roots	September	2017_year	First	2017-09-11	L5	Late Navel	Carrizo	Conventional	Exeter, CA, USA	0.25	89	61	75	64	no	no	no	no	yes	no	no
L9R6	Fruit development	FD	Roots	September	2017_year	First	2017-09-11	L6	Late Navel	Carrizo	Conventional	Exeter, CA, USA	0.25	89	61	75	64	no	no	no	no	yes	no	no
L9R7	Fruit development	FD	Roots	September	2017_year	First	2017-09-11	L7	Late Navel	Carrizo	Conventional	Exeter, CA, USA	0.25	89	61	75	64	no	no	no	no	yes	no	no
L9R8	Fruit development	FD	Roots	September	2017_year	First	2017-09-11	L8	Late Navel	Carrizo	Conventional	Exeter, CA, USA	0.25	89	61	75	64	no	no	no	no	yes	no	no
L10R1	Fruit development	FD	Roots	October	2017_year	First	2017-10-23	L1	Late Navel	Carrizo	Conventional	Exeter, CA, USA	0.03	80	48	64	40	no	no	no	no	no	no	no
L10R2	Fruit development	FD	Roots	October	2017_year	First	2017-10-23	L2	Late Navel	Carrizo	Conventional	Exeter, CA, USA	0.03	80	48	64	40	no	no	no	no	no	no	no
L10R3	Fruit development	FD	Roots	October	2017_year	First	2017-10-23	L3	Late Navel	Carrizo	Conventional	Exeter, CA, USA	0.03	80	48	64	40	no	no	no	no	no	no	no
L10R4	Fruit development	FD	Roots	October	2017_year	First	2017-10-23	L4	Late Navel	Carrizo	Conventional	Exeter, CA, USA	0.03	80	48	64	40	no	no	no	no	no	no	no
L10R5	Fruit development	FD	Roots	October	2017_year	First	2017-10-23	L5	Late Navel	Carrizo	Conventional	Exeter, CA, USA	0.03	80	48	64	40	no	no	no	no	no	no	no
L10R6	Fruit development	FD	Roots	October	2017_year	First	2017-10-23	L6	Late Navel	Carrizo	Conventional	Exeter, CA, USA	0.03	80	48	64	40	no	no	no	no	no	no	no
L10R8	Fruit development	FD	Roots	October	2017_year	First	2017-10-23	L8	Late Navel	Carrizo	Conventional	Exeter, CA, USA	0.03	80	48	64	40	no	no	no	no	no	no	no
L11R1	Color break	CB	Roots	November	2017_year	First	2017-11-20	L1	Late Navel	Carrizo	Conventional	Exeter, CA, USA	0.54	68	45	56.5	0	no	no	no	yes	no	no	no
L11R2	Color break	CB	Roots	November	2017_year	First	2017-11-20	L2	Late Navel	Carrizo	Conventional	Exeter, CA, USA	0.54	68	45	56.5	0	no	no	no	yes	no	no	no
L11R3	Color break	CB	Roots	November	2017_year	First	2017-11-20	L3	Late Navel	Carrizo	Conventional	Exeter, CA, USA	0.54	68	45	56.5	0	no	no	no	yes	no	no	no
L11R4	Color break	CB	Roots	November	2017_year	First	2017-11-20	L4	Late Navel	Carrizo	Conventional	Exeter, CA, USA	0.54	68	45	56.5	0	no	no	no	yes	no	no	no
L11R5	Color break	CB	Roots	November	2017_year	First	2017-11-20	L5	Late Navel	Carrizo	Conventional	Exeter, CA, USA	0.54	68	45	56.5	0	no	no	no	yes	no	no	no
L11R6	Color break	CB	Roots	November	2017_year	First	2017-11-20	L6	Late Navel	Carrizo	Conventional	Exeter, CA, USA	0.54	68	45	56.5	0	no	no	no	yes	no	no	no
L11R7	Color break	CB	Roots	November	2017_year	First	2017-11-20	L7	Late Navel	Carrizo	Conventional	Exeter, CA, USA	0.54	68	45	56.5	0	no	no	no	yes	no	no	no
L11R8	Color break	CB	Roots	November	2017_year	First	2017-11-20	L8	Late Navel	Carrizo	Conventional	Exeter, CA, USA	0.54	68	45	56.5	0	no	no	no	yes	no	no	no
L12R1	Color break	CB	Roots	December	2017_year	First	2017-12-19	L1	Late Navel	Carrizo	Conventional	Exeter, CA, USA	0.04	61	33	47	0	no	no	no	no	no	no	no
L12R2	Color break	CB	Roots	December	2017_year	First	2017-12-19	L2	Late Navel	Carrizo	Conventional	Exeter, CA, USA	0.04	61	33	47	0	no	no	no	no	no	no	no
L12R3	Color break	CB	Roots	December	2017_year	First	2017-12-19	L3	Late Navel	Carrizo	Conventional	Exeter, CA, USA	0.04	61	33	47	0	no	no	no	no	no	no	no
L12R4	Color break	CB	Roots	December	2017_year	First	2017-12-19	L4	Late Navel	Carrizo	Conventional	Exeter, CA, USA	0.04	61	33	47	0	no	no	no	no	no	no	no
L12R5	Color break	CB	Roots	December	2017_year	First	2017-12-19	L5	Late Navel	Carrizo	Conventional	Exeter, CA, USA	0.04	61	33	47	0	no	no	no	no	no	no	no
L12R6	Color break	CB	Roots	December	2017_year	First	2017-12-19	L6	Late Navel	Carrizo	Conventional	Exeter, CA, USA	0.04	61	33	47	0	no	no	no	no	no	no	no
L12R7	Color break	CB	Roots	December	2017_year	First	2017-12-19	L7	Late Navel	Carrizo	Conventional	Exeter, CA, USA	0.04	61	33	47	0	no	no	no	no	no	no	no
L12R8	Color break	CB	Roots	December	2017_year	First	2017-12-19	L8	Late Navel	Carrizo	Conventional	Exeter, CA, USA	0.04	61	33	47	0	no	no	no	no	no	no	no
L1R1	Mature fruit	MF	Roots	January	2018_year	First	2018-01-24	L1	Late Navel	Carrizo	Conventional	Exeter, CA, USA	1.17	58	39	48.5	0	no	yes	no	no	no	no	no
L1R2	Mature fruit	MF	Roots	January	2018_year	First	2018-01-24	L2	Late Navel	Carrizo	Conventional	Exeter, CA, USA	1.17	58	39	48.5	0	no	yes	no	no	no	no	no
L1R3	Mature fruit	MF	Roots	January	2018_year	First	2018-01-24	L3	Late Navel	Carrizo	Conventional	Exeter, CA, USA	1.17	58	39	48.5	0	no	yes	no	no	no	no	no
L1R4	Mature fruit	MF	Roots	January	2018_year	First	2018-01-24	L4	Late Navel	Carrizo	Conventional	Exeter, CA, USA	1.17	58	39	48.5	0	no	yes	no	no	no	no	no
L1R5	Mature fruit	MF	Roots	January	2018_year	First	2018-01-24	L5	Late Navel	Carrizo	Conventional	Exeter, CA, USA	1.17	58	39	48.5	0	no	yes	no	no	no	no	no
L1R6	Mature fruit	MF	Roots	January	2018_year	First	2018-01-24	L6	Late Navel	Carrizo	Conventional	Exeter, CA, USA	1.17	58	39	48.5	0	no	yes	no	no	no	no	no
L1R7	Mature fruit	MF	Roots	January	2018_year	First	2018-01-24	L7	Late Navel	Carrizo	Conventional	Exeter, CA, USA	1.17	58	39	48.5	0	no	yes	no	no	no	no	no
L1R8	Mature fruit	MF	Roots	January	2018_year	First	2018-01-24	L8	Late Navel	Carrizo	Conventional	Exeter, CA, USA	1.17	58	39	48.5	0	no	yes	no	no	no	no	no
L2R1	Flush	F	Roots	February	2018_year	First	2018-02-20	L1	Late Navel	Carrizo	Conventional	Exeter, CA, USA	0.64	64	36	50	0	no	no	no	no	no	no	no
L2R2	Flush	F	Roots	February	2018_year	First	2018-02-20	L2	Late Navel	Carrizo	Conventional	Exeter, CA, USA	0.64	64	36	50	0	no	no	no	no	no	no	no
L2R3	Flush	F	Roots	February	2018_year	First	2018-02-20	L3	Late Navel	Carrizo	Conventional	Exeter, CA, USA	0.64	64	36	50	0	no	no	no	no	no	no	no
L2R4	Flush	F	Roots	February	2018_year	First	2018-02-20	L4	Late Navel	Carrizo	Conventional	Exeter, CA, USA	0.64	64	36	50	0	no	no	no	no	no	no	no
L2R5	Flush	F	Roots	February	2018_year	First	2018-02-20	L5	Late Navel	Carrizo	Conventional	Exeter, CA, USA	0.64	64	36	50	0	no	no	no	no	no	no	no
L2R6	Flush	F	Roots	February	2018_year	First	2018-02-20	L6	Late Navel	Carrizo	Conventional	Exeter, CA, USA	0.64	64	36	50	0	no	no	no	no	no	no	no
L2R7	Flush	F	Roots	February	2018_year	First	2018-02-20	L7	Late Navel	Carrizo	Conventional	Exeter, CA, USA	0.64	64	36	50	0	no	no	no	no	no	no	no
L2R8	Flush	F	Roots	February	2018_year	First	2018-02-20	L8	Late Navel	Carrizo	Conventional	Exeter, CA, USA	0.64	64	36	50	0	no	no	no	no	no	no	no
L3R1	Floral bud development	FB	Roots	March	2018_year	First	2018-03-19	L1	Late Navel	Carrizo	Conventional	Exeter, CA, USA	1.27	66	44	55	0	no	no	yes	no	no	no	no
L3R2	Floral bud development	FB	Roots	March	2018_year	First	2018-03-19	L2	Late Navel	Carrizo	Conventional	Exeter, CA, USA	1.27	66	44	55	0	no	no	yes	no	no	no	no
L3R3	Floral bud development	FB	Roots	March	2018_year	First	2018-03-19	L3	Late Navel	Carrizo	Conventional	Exeter, CA, USA	1.27	66	44	55	0	no	no	yes	no	no	no	no
L3R4	Floral bud development	FB	Roots	March	2018_year	First	2018-03-19	L4	Late Navel	Carrizo	Conventional	Exeter, CA, USA	1.27	66	44	55	0	no	no	yes	no	no	no	no
L3R5	Floral bud development	FB	Roots	March	2018_year	First	2018-03-19	L5	Late Navel	Carrizo	Conventional	Exeter, CA, USA	1.27	66	44	55	0	no	no	yes	no	no	no	no
L3R6	Floral bud development	FB	Roots	March	2018_year	First	2018-03-19	L6	Late Navel	Carrizo	Conventional	Exeter, CA, USA	1.27	66	44	55	0	no	no	yes	no	no	no	no
L3R7	Floral bud development	FB	Roots	March	2018_year	First	2018-03-19	L7	Late Navel	Carrizo	Conventional	Exeter, CA, USA	1.27	66	44	55	0	no	no	yes	no	no	no	no
L3R8	Floral bud development	FB	Roots	March	2018_year	First	2018-03-19	L8	Late Navel	Carrizo	Conventional	Exeter, CA, USA	1.27	66	44	55	0	no	no	yes	no	no	no	no
L4R1	Full flowering	FF	Roots	April	2018_year	First	2018-04-10	L1	Late Navel	Carrizo	Conventional	Exeter, CA, USA	0.8	76	49	62.5	48	yes	no	no	no	no	no	yes
L4R2	Full flowering	FF	Roots	April	2018_year	First	2018-04-10	L2	Late Navel	Carrizo	Conventional	Exeter, CA, USA	0.8	76	49	62.5	48	yes	no	no	no	no	no	yes
L4R3	Full flowering	FF	Roots	April	2018_year	First	2018-04-10	L3	Late Navel	Carrizo	Conventional	Exeter, CA, USA	0.8	76	49	62.5	48	yes	no	no	no	no	no	yes
L4R4	Full flowering	FF	Roots	April	2018_year	First	2018-04-10	L4	Late Navel	Carrizo	Conventional	Exeter, CA, USA	0.8	76	49	62.5	48	yes	no	no	no	no	no	yes
L4R5	Full flowering	FF	Roots	April	2018_year	First	2018-04-10	L5	Late Navel	Carrizo	Conventional	Exeter, CA, USA	0.8	76	49	62.5	48	yes	no	no	no	no	no	yes
L4R6	Full flowering	FF	Roots	April	2018_year	First	2018-04-10	L6	Late Navel	Carrizo	Conventional	Exeter, CA, USA	0.8	76	49	62.5	48	yes	no	no	no	no	no	yes
L4R7	Full flowering	FF	Roots	April	2018_year	First	2018-04-10	L7	Late Navel	Carrizo	Conventional	Exeter, CA, USA	0.8	76	49	62.5	48	yes	no	no	no	no	no	yes
L4R8	Full flowering	FF	Roots	April	2018_year	First	2018-04-10	L8	Late Navel	Carrizo	Conventional	Exeter, CA, USA	0.8	76	49	62.5	48	yes	no	no	no	no	no	yes
L5R1	Fruit set	FS	Roots	May	2018_year	First	2018-05-08	L1	Late Navel	Carrizo	Conventional	Exeter, CA, USA	0	84.75	55.65	69.9	72	no	no	yes	no	no	no	no
L5R2	Fruit set	FS	Roots	May	2018_year	First	2018-05-08	L2	Late Navel	Carrizo	Conventional	Exeter, CA, USA	0	84.75	55.65	69.9	72	no	no	yes	no	no	no	no
L5R3	Fruit set	FS	Roots	May	2018_year	First	2018-05-08	L3	Late Navel	Carrizo	Conventional	Exeter, CA, USA	0	84.75	55.65	69.9	72	no	no	yes	no	no	no	no
L5R4	Fruit set	FS	Roots	May	2018_year	First	2018-05-08	L4	Late Navel	Carrizo	Conventional	Exeter, CA, USA	0	84.75	55.65	69.9	72	no	no	yes	no	no	no	no
L5R5	Fruit set	FS	Roots	May	2018_year	First	2018-05-08	L5	Late Navel	Carrizo	Conventional	Exeter, CA, USA	0	84.75	55.65	69.9	72	no	no	yes	no	no	no	no
L5R6	Fruit set	FS	Roots	May	2018_year	First	2018-05-08	L6	Late Navel	Carrizo	Conventional	Exeter, CA, USA	0	84.75	55.65	69.9	72	no	no	yes	no	no	no	no
L5R7	Fruit set	FS	Roots	May	2018_year	First	2018-05-08	L7	Late Navel	Carrizo	Conventional	Exeter, CA, USA	0	84.75	55.65	69.9	72	no	no	yes	no	no	no	no
L5R8	Fruit set	FS	Roots	May	2018_year	First	2018-05-08	L8	Late Navel	Carrizo	Conventional	Exeter, CA, USA	0	84.75	55.65	69.9	72	no	no	yes	no	no	no	no
L6R1	Fruit set	FS	Roots	June	2018_year	First	2018-06-20	L1	Late Navel	Carrizo	Conventional	Exeter, CA, USA	0.02	93.05	57.45	77.7	104	yes	no	no	no	no	no	no
L6R2	Fruit set	FS	Roots	June	2018_year	First	2018-06-20	L2	Late Navel	Carrizo	Conventional	Exeter, CA, USA	0.02	93.05	57.45	77.7	104	yes	no	no	no	no	no	no
L6R3	Fruit set	FS	Roots	June	2018_year	First	2018-06-20	L3	Late Navel	Carrizo	Conventional	Exeter, CA, USA	0.02	93.05	57.45	77.7	104	yes	no	no	no	no	no	no
L6R4	Fruit set	FS	Roots	June	2018_year	First	2018-06-20	L4	Late Navel	Carrizo	Conventional	Exeter, CA, USA	0.02	93.05	57.45	77.7	104	yes	no	no	no	no	no	no
L6R5	Fruit set	FS	Roots	June	2018_year	First	2018-06-20	L5	Late Navel	Carrizo	Conventional	Exeter, CA, USA	0.02	93.05	57.45	77.7	104	yes	no	no	no	no	no	no
L6R6	Fruit set	FS	Roots	June	2018_year	First	2018-06-20	L6	Late Navel	Carrizo	Conventional	Exeter, CA, USA	0.02	93.05	57.45	77.7	104	yes	no	no	no	no	no	no
L6R7	Fruit set	FS	Roots	June	2018_year	First	2018-06-20	L7	Late Navel	Carrizo	Conventional	Exeter, CA, USA	0.02	93.05	57.45	77.7	104	yes	no	no	no	no	no	no
L6R8	Fruit set	FS	Roots	June	2018_year	First	2018-06-20	L8	Late Navel	Carrizo	Conventional	Exeter, CA, USA	0.02	93.05	57.45	77.7	104	yes	no	no	no	no	no	no
L718R1	Fruit set	FS	Roots	July	2018_year	Second	2018-07-19	L1	Late Navel	Carrizo	Conventional	Exeter, CA, USA	0	103.85	66.95	85.8	168	yes	yes	no	no	no	yes	no
L718R2	Fruit set	FS	Roots	July	2018_year	Second	2018-07-19	L2	Late Navel	Carrizo	Conventional	Exeter, CA, USA	0	103.85	66.95	85.8	168	yes	yes	no	no	no	yes	no
L718R3	Fruit set	FS	Roots	July	2018_year	Second	2018-07-19	L3	Late Navel	Carrizo	Conventional	Exeter, CA, USA	0	103.85	66.95	85.8	168	yes	yes	no	no	no	yes	no
L718R4	Fruit set	FS	Roots	July	2018_year	Second	2018-07-19	L4	Late Navel	Carrizo	Conventional	Exeter, CA, USA	0	103.85	66.95	85.8	168	yes	yes	no	no	no	yes	no
L718R5	Fruit set	FS	Roots	July	2018_year	Second	2018-07-19	L5	Late Navel	Carrizo	Conventional	Exeter, CA, USA	0	103.85	66.95	85.8	168	yes	yes	no	no	no	yes	no
L718R6	Fruit set	FS	Roots	July	2018_year	Second	2018-07-19	L6	Late Navel	Carrizo	Conventional	Exeter, CA, USA	0	103.85	66.95	85.8	168	yes	yes	no	no	no	yes	no
L718R7	Fruit set	FS	Roots	July	2018_year	Second	2018-07-19	L7	Late Navel	Carrizo	Conventional	Exeter, CA, USA	0	103.85	66.95	85.8	168	yes	yes	no	no	no	yes	no
L718R8	Fruit set	FS	Roots	July	2018_year	Second	2018-07-19	L8	Late Navel	Carrizo	Conventional	Exeter, CA, USA	0	103.85	66.95	85.8	168	yes	yes	no	no	no	yes	no
L818R1	Fruit development	FD	Roots	August	2018_year	Second	2018-08-23	L1	Late Navel	Carrizo	Conventional	Exeter, CA, USA	0	97.9	64.2	80.1	120	yes	no	no	no	no	no	no
L818R2	Fruit development	FD	Roots	August	2018_year	Second	2018-08-23	L2	Late Navel	Carrizo	Conventional	Exeter, CA, USA	0	97.9	64.2	80.1	120	yes	no	no	no	no	no	no
L818R3	Fruit development	FD	Roots	August	2018_year	Second	2018-08-23	L3	Late Navel	Carrizo	Conventional	Exeter, CA, USA	0	97.9	64.2	80.1	120	yes	no	no	no	no	no	no
L818R4	Fruit development	FD	Roots	August	2018_year	Second	2018-08-23	L4	Late Navel	Carrizo	Conventional	Exeter, CA, USA	0	97.9	64.2	80.1	120	yes	no	no	no	no	no	no
L818R5	Fruit development	FD	Roots	August	2018_year	Second	2018-08-23	L5	Late Navel	Carrizo	Conventional	Exeter, CA, USA	0	97.9	64.2	80.1	120	yes	no	no	no	no	no	no
L818R6	Fruit development	FD	Roots	August	2018_year	Second	2018-08-23	L6	Late Navel	Carrizo	Conventional	Exeter, CA, USA	0	97.9	64.2	80.1	120	yes	no	no	no	no	no	no
L818R7	Fruit development	FD	Roots	August	2018_year	Second	2018-08-23	L7	Late Navel	Carrizo	Conventional	Exeter, CA, USA	0	97.9	64.2	80.1	120	yes	no	no	no	no	no	no
L818R8	Fruit development	FD	Roots	August	2018_year	Second	2018-08-23	L8	Late Navel	Carrizo	Conventional	Exeter, CA, USA	0	97.9	64.2	80.1	120	yes	no	no	no	no	no	no
RootSeptember1	Fruit development	FD	Roots	September	2018_year	Second	2018-09-25	L1	Late Navel	Carrizo	Conventional	Exeter, CA, USA	0	95.8	56.1	74	88	no	no	no	no	yes	no	no
RootSeptember2	Fruit development	FD	Roots	September	2018_year	Second	2018-09-25	L2	Late Navel	Carrizo	Conventional	Exeter, CA, USA	0	95.8	56.1	74	88	no	no	no	no	yes	no	no
RootSeptember3	Fruit development	FD	Roots	September	2018_year	Second	2018-09-25	L3	Late Navel	Carrizo	Conventional	Exeter, CA, USA	0	95.8	56.1	74	88	no	no	no	no	yes	no	no
RootSeptember4	Fruit development	FD	Roots	September	2018_year	Second	2018-09-25	L4	Late Navel	Carrizo	Conventional	Exeter, CA, USA	0	95.8	56.1	74	88	no	no	no	no	yes	no	no
RootSeptember5	Fruit development	FD	Roots	September	2018_year	Second	2018-09-25	L5	Late Navel	Carrizo	Conventional	Exeter, CA, USA	0	95.8	56.1	74	88	no	no	no	no	yes	no	no
RootSeptember6	Fruit development	FD	Roots	September	2018_year	Second	2018-09-25	L6	Late Navel	Carrizo	Conventional	Exeter, CA, USA	0	95.8	56.1	74	88	no	no	no	no	yes	no	no
RootSeptember7	Fruit development	FD	Roots	September	2018_year	Second	2018-09-25	L7	Late Navel	Carrizo	Conventional	Exeter, CA, USA	0	95.8	56.1	74	88	no	no	no	no	yes	no	no
RootSeptember8	Fruit development	FD	Roots	September	2018_year	Second	2018-09-25	L8	Late Navel	Carrizo	Conventional	Exeter, CA, USA	0	95.8	56.1	74	88	no	no	no	no	yes	no	no
RootOctober1	Fruit development	FD	Roots	October	2018_year	Second	2018-10-29	L1	Late Navel	Carrizo	Conventional	Exeter, CA, USA	0.64	83.8	49.4	63.7	64	no	no	yes	no	no	no	no
RootOctober2	Fruit development	FD	Roots	October	2018_year	Second	2018-10-29	L2	Late Navel	Carrizo	Conventional	Exeter, CA, USA	0.64	83.8	49.4	63.7	64	no	no	yes	no	no	no	no
RootOctober3	Fruit development	FD	Roots	October	2018_year	Second	2018-10-29	L3	Late Navel	Carrizo	Conventional	Exeter, CA, USA	0.64	83.8	49.4	63.7	64	no	no	yes	no	no	no	no
RootOctober4	Fruit development	FD	Roots	October	2018_year	Second	2018-10-29	L4	Late Navel	Carrizo	Conventional	Exeter, CA, USA	0.64	83.8	49.4	63.7	64	no	no	yes	no	no	no	no
RootOctober5	Fruit development	FD	Roots	October	2018_year	Second	2018-10-29	L5	Late Navel	Carrizo	Conventional	Exeter, CA, USA	0.64	83.8	49.4	63.7	64	no	no	yes	no	no	no	no
RootOctober6	Fruit development	FD	Roots	October	2018_year	Second	2018-10-29	L6	Late Navel	Carrizo	Conventional	Exeter, CA, USA	0.64	83.8	49.4	63.7	64	no	no	yes	no	no	no	no
RootOctober7	Fruit development	FD	Roots	October	2018_year	Second	2018-10-29	L7	Late Navel	Carrizo	Conventional	Exeter, CA, USA	0.64	83.8	49.4	63.7	64	no	no	yes	no	no	no	no
RootOctober8	Fruit development	FD	Roots	October	2018_year	Second	2018-10-29	L8	Late Navel	Carrizo	Conventional	Exeter, CA, USA	0.64	83.8	49.4	63.7	64	no	no	yes	no	no	no	no
RootNovember1	Color break	CB	Roots	November	2018_year	Second	2018-11-26	L1	Late Navel	Carrizo	Conventional	Exeter, CA, USA	1.28	72.9	40.4	53.3	24	no	yes	yes	yes	no	no	no
RootNovember2	Color break	CB	Roots	November	2018_year	Second	2018-11-26	L2	Late Navel	Carrizo	Conventional	Exeter, CA, USA	1.28	72.9	40.4	53.3	24	no	yes	yes	yes	no	no	no
RootNovember3	Color break	CB	Roots	November	2018_year	Second	2018-11-26	L3	Late Navel	Carrizo	Conventional	Exeter, CA, USA	1.28	72.9	40.4	53.3	24	no	yes	yes	yes	no	no	no
RootNovember4	Color break	CB	Roots	November	2018_year	Second	2018-11-26	L4	Late Navel	Carrizo	Conventional	Exeter, CA, USA	1.28	72.9	40.4	53.3	24	no	yes	yes	yes	no	no	no
RootNovember5	Color break	CB	Roots	November	2018_year	Second	2018-11-26	L5	Late Navel	Carrizo	Conventional	Exeter, CA, USA	1.28	72.9	40.4	53.3	24	no	yes	yes	yes	no	no	no
RootNovember6	Color break	CB	Roots	November	2018_year	Second	2018-11-26	L6	Late Navel	Carrizo	Conventional	Exeter, CA, USA	1.28	72.9	40.4	53.3	24	no	yes	yes	yes	no	no	no
RootNovember7	Color break	CB	Roots	November	2018_year	Second	2018-11-26	L7	Late Navel	Carrizo	Conventional	Exeter, CA, USA	1.28	72.9	40.4	53.3	24	no	yes	yes	yes	no	no	no
RootNovember8	Color break	CB	Roots	November	2018_year	Second	2018-11-26	L8	Late Navel	Carrizo	Conventional	Exeter, CA, USA	1.28	72.9	40.4	53.3	24	no	yes	yes	yes	no	no	no
RootMarch1	Flush	F	Roots	March	2019_year	Second	2019-03-12	L1	Late Navel	Carrizo	Conventional	Exeter, CA, USA	2.55	70.3	42.3	54.7	0	no	no	no	no	no	no	no
RootMarch2	Flush	F	Roots	March	2019_year	Second	2019-03-12	L2	Late Navel	Carrizo	Conventional	Exeter, CA, USA	2.55	70.3	42.3	54.7	0	no	no	no	no	no	no	no
RootMarch3	Flush	F	Roots	March	2019_year	Second	2019-03-12	L3	Late Navel	Carrizo	Conventional	Exeter, CA, USA	2.55	70.3	42.3	54.7	0	no	no	no	no	no	no	no
RootMarch4	Flush	F	Roots	March	2019_year	Second	2019-03-12	L4	Late Navel	Carrizo	Conventional	Exeter, CA, USA	2.55	70.3	42.3	54.7	0	no	no	no	no	no	no	no
RootMarch5	Flush	F	Roots	March	2019_year	Second	2019-03-12	L5	Late Navel	Carrizo	Conventional	Exeter, CA, USA	2.55	70.3	42.3	54.7	0	no	no	no	no	no	no	no
RootMarch6	Flush	F	Roots	March	2019_year	Second	2019-03-12	L6	Late Navel	Carrizo	Conventional	Exeter, CA, USA	2.55	70.3	42.3	54.7	0	no	no	no	no	no	no	no
RootMarch7	Flush	F	Roots	March	2019_year	Second	2019-03-12	L7	Late Navel	Carrizo	Conventional	Exeter, CA, USA	2.55	70.3	42.3	54.7	0	no	no	no	no	no	no	no
RootMarch8	Flush	F	Roots	March	2019_year	Second	2019-03-12	L8	Late Navel	Carrizo	Conventional	Exeter, CA, USA	2.55	70.3	42.3	54.7	0	no	no	no	no	no	no	no
RootLateMarch1	Floral bud development	FB	Roots	March	2019_year	Second	2019-03-27	L1	Late Navel	Carrizo	Conventional	Exeter, CA, USA	2.55	70.3	42.3	54.7	0	no	no	no	no	no	no	no
RootLateMarch2	Floral bud development	FB	Roots	March	2019_year	Second	2019-03-27	L2	Late Navel	Carrizo	Conventional	Exeter, CA, USA	2.55	70.3	42.3	54.7	0	no	no	no	no	no	no	no
RootLateMarch3	Floral bud development	FB	Roots	March	2019_year	Second	2019-03-27	L3	Late Navel	Carrizo	Conventional	Exeter, CA, USA	2.55	70.3	42.3	54.7	0	no	no	no	no	no	no	no
RootLateMarch4	Floral bud development	FB	Roots	March	2019_year	Second	2019-03-27	L4	Late Navel	Carrizo	Conventional	Exeter, CA, USA	2.55	70.3	42.3	54.7	0	no	no	no	no	no	no	no
RootLateMarch5	Floral bud development	FB	Roots	March	2019_year	Second	2019-03-27	L5	Late Navel	Carrizo	Conventional	Exeter, CA, USA	2.55	70.3	42.3	54.7	0	no	no	no	no	no	no	no
RootLateMarch6	Floral bud development	FB	Roots	March	2019_year	Second	2019-03-27	L6	Late Navel	Carrizo	Conventional	Exeter, CA, USA	2.55	70.3	42.3	54.7	0	no	no	no	no	no	no	no
RootLateMarch7	Floral bud development	FB	Roots	March	2019_year	Second	2019-03-27	L7	Late Navel	Carrizo	Conventional	Exeter, CA, USA	2.55	70.3	42.3	54.7	0	no	no	no	no	no	no	no
RootLateMarch8	Floral bud development	FB	Roots	March	2019_year	Second	2019-03-27	L8	Late Navel	Carrizo	Conventional	Exeter, CA, USA	2.55	70.3	42.3	54.7	0	no	no	no	no	no	no	no
RootApril1	Full flowering	FF	Roots	April	2019_year	Second	2019-04-16	L1	Late Navel	Carrizo	Conventional	Exeter, CA, USA	0.62	82.4	49.5	64.9	31	yes	yes	no	no	no	no	no
RootApril2	Full flowering	FF	Roots	April	2019_year	Second	2019-04-16	L2	Late Navel	Carrizo	Conventional	Exeter, CA, USA	0.62	82.4	49.5	64.9	31	yes	yes	no	no	no	no	no
RootApril3	Full flowering	FF	Roots	April	2019_year	Second	2019-04-16	L3	Late Navel	Carrizo	Conventional	Exeter, CA, USA	0.62	82.4	49.5	64.9	31	yes	yes	no	no	no	no	no
RootApril4	Full flowering	FF	Roots	April	2019_year	Second	2019-04-16	L4	Late Navel	Carrizo	Conventional	Exeter, CA, USA	0.62	82.4	49.5	64.9	31	yes	yes	no	no	no	no	no
RootApril5	Full flowering	FF	Roots	April	2019_year	Second	2019-04-16	L5	Late Navel	Carrizo	Conventional	Exeter, CA, USA	0.62	82.4	49.5	64.9	31	yes	yes	no	no	no	no	no
RootApril6	Full flowering	FF	Roots	April	2019_year	Second	2019-04-16	L6	Late Navel	Carrizo	Conventional	Exeter, CA, USA	0.62	82.4	49.5	64.9	31	yes	yes	no	no	no	no	no
RootApril7	Full flowering	FF	Roots	April	2019_year	Second	2019-04-16	L7	Late Navel	Carrizo	Conventional	Exeter, CA, USA	0.62	82.4	49.5	64.9	31	yes	yes	no	no	no	no	no
RootApril8	Full flowering	FF	Roots	April	2019_year	Second	2019-04-16	L8	Late Navel	Carrizo	Conventional	Exeter, CA, USA	0.62	82.4	49.5	64.9	31	yes	yes	no	no	no	no	no
L7SOIL	Fruit set	FS	Soil	July	2017_year	First	2017-07-12		Late Navel	Carrizo	Conventional	Exeter, CA, USA	0	89	36	62.5	96	yes	yes	yes	no	no	no	no
L8SOIL	Fruit development	FD	Soil	August	2017_year	First	2017-08-16		Late Navel	Carrizo	Conventional	Exeter, CA, USA	0	98	68	83	120	yes	no	no	no	no	no	no
L9SOIL	Fruit development	FD	Soil	September	2017_year	First	2017-09-11		Late Navel	Carrizo	Conventional	Exeter, CA, USA	0.25	89	61	75	64	no	no	no	no	yes	no	no
L10SOIL	Fruit development	FD	Soil	October	2017_year	First	2017-10-23		Late Navel	Carrizo	Conventional	Exeter, CA, USA	0.03	80	48	64	40	no	no	no	no	no	no	no
L11SOIL	Color break	CB	Soil	November	2017_year	First	2017-11-20		Late Navel	Carrizo	Conventional	Exeter, CA, USA	0.54	68	45	56.5	0	no	no	no	yes	no	no	no
L12SOIL	Color break	CB	Soil	December	2017_year	First	2017-12-19		Late Navel	Carrizo	Conventional	Exeter, CA, USA	0.04	61	33	47	0	no	no	no	no	no	no	no
L1SOIL	Mature fruit	MF	Soil	January	2018_year	First	2018-01-24		Late Navel	Carrizo	Conventional	Exeter, CA, USA	1.17	58	39	48.5	0	no	yes	no	no	no	no	no
L2SOIL	Flush	F	Soil	February	2018_year	First	2018-02-20		Late Navel	Carrizo	Conventional	Exeter, CA, USA	0.64	64	36	50	0	no	no	no	no	no	no	no
L3SOIL	Floral bud development	FB	Soil	March	2018_year	First	2018-03-19		Late Navel	Carrizo	Conventional	Exeter, CA, USA	1.27	66	44	55	0	no	no	yes	no	no	no	no
L4SOIL	Full flowering	FF	Soil	April	2018_year	First	2018-04-10		Late Navel	Carrizo	Conventional	Exeter, CA, USA	0.8	76	49	62.5	48	yes	no	no	no	no	no	yes
L5SOIL	Fruit set	FS	Soil	May	2018_year	First	2018-05-08		Late Navel	Carrizo	Conventional	Exeter, CA, USA	0	84.75	55.65	69.9	72	no	no	yes	no	no	no	no
L6SOIL	Fruit set	FS	Soil	June	2018_year	First	2018-06-20		Late Navel	Carrizo	Conventional	Exeter, CA, USA	0.02	93.05	57.45	77.7	104	yes	no	no	no	no	no	no
L718SOIL	Fruit set	FS	Soil	July	2018_year	Second	2018-07-19		Late Navel	Carrizo	Conventional	Exeter, CA, USA	0	103.85	66.95	85.8	168	yes	yes	no	no	no	yes	no
L818SOIL	Fruit development	FD	Soil	August	2018_year	Second	2018-08-23		Late Navel	Carrizo	Conventional	Exeter, CA, USA	0	97.9	64.2	80.1	120	yes	no	no	no	no	no	no
