# Supplementary material for: Microbial Turnover and Dispersal Events Occur in Synchrony with Plant Phenology in the Perennial Evergreen Tree Crop Citrus sinensis
Source: mBio. 2022 Jun 1;13(3):e00343-22. doi: 10.1128/mbio.00343-22 (PMC9239260; doi:10.1128/mbio.00343-22)
Supplement: TABLE S4 [file mbio.00343-22-s0009.xlsx]

## Sheet: Sheet1
Supplementary Table S4. All significant differentially abundant bacterial and fungal genera in leaves and roots across phenological stages. Stage pairwise comparison using DESeq2; green cells indicate significant adjusted p-value.
Tissue	Kingdom	Phylum	Class	Order	Family	Genus	baseMean	padj: FS X FD	padj: FD X FI	padj: FD X FF	padj: CB X MF	padj:CB X F	padj: CB X FI	padj: CB X FF	padj: MF X F	padj: MF X FI	padj: MF X FF	padj: F X FI	padj: FS X CB	padj: F X FF	padj: FI X FF	padj: FS X MF	padj: FS X F	padj: FS X FI	padj: FS X FF	padj: FD X CB	padj: FD X MF	padj: FD X F
Root	Fungi	Ascomycota	Eurotiomycetes	Chaetothyriales	Herpotrichiellaceae	Capronia	509.549	0.00141387	0.000460008	0.00202909	1	0.879777	1	1	1	1	1	1	0.324505	1	1	0.300857	0.0467851	0.307831	0.516297	1.63e-05	0.000288681	6.04e-06
Root	Fungi	Ascomycota	Eurotiomycetes	Eurotiales	Aspergillaceae	Penicillium	8.17136	0.000791879	0.0368129	0.234141	0.021556	0.668205	0.252392	1	1	0.996476	0.827894	1	0.00597917	1	1	0.416694	0.536827	0.895589	0.478093	0.8891	0.000322991	0.0963683
Root	Fungi	Ascomycota	Eurotiomycetes	Eurotiales	Aspergillaceae	Aspergillus	107.669	0.00028664	0.351268	0.206842	1	0.916307	1	1	1	1	1	0.519421	1.36e-09	1	1	6.73e-07	6.89e-09	7.65e-05	1.3e-05	0.0281545	0.0355774	0.00297702
Root	Fungi	Ascomycota	Dothideomycetes	Dothideales	Aureobasidiaceae	Aureobasidium	405.686	0.268354	1.07e-06	1.52e-05	0.0248245	1	0.62742	1	0.281802	0.00249703	0.00879572	0.661966	4.89e-10	1	1	0.153578	1.82e-06	5.26e-10	4.31e-09	5.56e-06	0.717577	0.000422945
Root	Fungi	Basidiomycota	Cystobasidiomycetes	Cystobasidiomycetes_ord_Incertae_sedis	Symmetrosporaceae	Symmetrospora	78.1758	1	2.35e-07	0.000523749	1	1	0.072235	1	1	0.0638095	1	0.493177	0.0120852	1	1	0.0690052	0.00390708	3.51e-07	0.000897759	0.00615581	0.0355774	0.00153208
Root	Fungi	Ascomycota	Dothideomycetes	Pleosporales	Cucurbitariaceae	Pyrenochaeta	463.417	0.958909	0.004469	0.00470217	0.748661	0.511604	0.421991	0.66322	1	1	1	1	3e-09	1	1	0.00441979	0.0173314	0.0185191	0.0152551	3.86e-10	0.000604496	0.00297702
Root	Fungi	Ascomycota	Sordariomycetes	Sordariales	Chaetomiaceae	Chaetomium	1231.43	0.958909	0.000849936	0.000111023	1	1	0.940163	1	1	1	1	0.886654	4.89e-10	1	1	7.09e-05	4.55e-07	0.000151533	1.3e-05	1.51e-08	0.000253546	6.04e-06
Root	Fungi	Mortierellomycota	Mortierellomycetes	Mortierellales	Mortierellaceae	Mortierella	4925.05	0.348903	0.004469	4.93e-05	1	1	0.668836	1	1	0.503141	1	0.886654	2.59e-05	1	1	8.46e-05	0.00294726	0.0991372	0.00247026	1.51e-08	6.8e-07	2.57e-05
Root	Fungi	Basidiomycota	Agaricomycetes	Agaricales	Entolomataceae	Entoloma	143.756	0.392198	0.000506587	0.000722947	1	1	1	1	1	1	1	1	0.0270284	1	1	0.00584812	0.0173314	0.0238924	0.0268134	0.000224423	8.44e-05	0.000219579
Root	Fungi	Ascomycota	Dothideomycetes	Pleosporales	Pleosporales_fam_Incertae_sedis	Polyschema	2582.49	0.958909	2.04e-05	4.93e-05	1	1	1	1	1	1	1	1	4.89e-06	1	1	0.00113762	0.000118602	9.44e-05	0.00019702	4.77e-07	0.0001631	1.59e-05
Root	Fungi	Glomeromycota	Glomeromycetes	Glomerales	Glomeraceae	Rhizophagus	30.7288	1	0.011	0.0116964	1	1	1	1	1	1	1	1	0.00109862	1	1	0.0144833	0.0221321	0.0238924	0.0187173	0.000392385	0.00477608	0.00806142
Root	Fungi	Basidiomycota	Microbotryomycetes	Sporidiobolales	Sporidiobolaceae	Rhodotorula	14.0483	0.673968	0.0207875	0.0443033	1	1	1	1	1	0.996476	1	0.938618	0.000305341	1	1	0.0496856	0.0370052	0.00279201	0.00547546	0.00632699	0.171062	0.131224
Root	Fungi	Basidiomycota	Tremellomycetes	Tremellales	Bulleribasidiaceae	Dioszegia	5.01275	0.839887	0.00640977	0.0337758	1	1	0.463732	1	1	0.248595	0.827894	0.694286	0.441608	1	1	0.977755	0.408559	0.0308879	0.099151	0.163684	0.657878	NA
Root	Fungi	Basidiomycota	Agaricomycetes	Agaricales	Entolomataceae	Clitopilus	2012.17	0.27612	0.011	0.332336	1	1	0.912924	0.209107	1	0.814787	0.156575	0.493177	4.89e-10	0.118186	1	5.61e-08	6.89e-09	9.44e-05	0.0187173	3.32e-06	4.94e-05	8.54e-06
Root	Fungi	Ascomycota	Sordariomycetes	Hypocreales	Hypocreales_fam_Incertae_sedis	Fusariella	10.7792	0.844012	0.000506587	0.553717	1	1	0.252392	1	1	0.996476	0.915232	0.493177	0.00965246	1	0.283005	0.00284348	0.0685717	7.65e-05	0.221943	0.0534288	0.00830465	0.156263
Root	Fungi	Basidiomycota	Cystobasidiomycetes	Cystobasidiales	Cystobasidiaceae	Occultifur	14.2125	0.432021	0.000849936	0.206842	1	1	0.940163	1	1	0.479803	1	1	0.0481638	1	1	0.650721	0.0670903	0.0238924	0.565118	0.00104831	0.163507	0.00297702
Root	Fungi	Basidiomycota	Agaricomycetes	Cantharellales	Ceratobasidiaceae	Rhizoctonia	16.8843	0.217902	0.214752	0.00684757	0.103189	1	0.421991	0.0505261	0.281802	1	1	0.493177	0.099068	0.108114	1	0.413423	0.0981583	0.895589	0.19612	0.951613	0.0225505	0.677168
Root	Fungi	Ascomycota	Eurotiomycetes	Chaetothyriales	Herpotrichiellaceae	Cladophialophora	806.057	0.817274	0.0676963	0.000292473	1	1	0.940163	1	1	0.888754	1	0.493177	4.05e-06	1	1	7.09e-05	4.56e-06	0.0166265	1.3e-05	0.000114194	0.000466745	7.16e-05
Root	Fungi	Ascomycota	Eurotiomycetes	Chaetothyriales	Cyphellophoraceae	Cyphellophora	26.2564	0.188541	0.351268	0.0297443	1	1	0.252392	1	1	0.243381	1	0.493177	0.0249241	1	1	0.0346727	0.126259	0.912155	0.495088	1.66e-05	0.0001631	0.00136623
Root	Fungi	Ascomycota	Pezizomycetes	Pezizales	Sarcoscyphaceae	Pithya	26.2863	0.695192	0.504095	0.35641	0.0153007	0.000341226	0.252392	0.291411	1	0.996476	1	0.493177	0.00109862	0.412481	1	0.518415	0.144522	0.835096	0.648984	2.57e-05	0.992585	0.429643
Root	Fungi	Ascomycota	Sordariomycetes	Hypocreales	Clavicipitaceae	Aschersonia	2890.8	0.217902	0.619866	0.840751	0.193032	0.0165086	0.252392	1	1	1	1	0.828773	0.94334	0.316497	1	0.0359319	0.000687685	0.060813	0.565118	0.187583	0.374537	0.0349903
Root	Fungi	Basidiomycota	Agaricomycetes	Russulales	Peniophoraceae	Subulicystidium	203.756	1	0.572238	0.206842	0.114351	0.132094	0.974974	0.0208125	1	0.814787	1	0.493177	0.0270284	1	0.283005	0.65939	0.555487	0.55917	0.189246	0.0325333	0.657878	0.472607
Root	Fungi	Ascomycota	Sordariomycetes	Hypocreales	Hypocreales_fam_Incertae_sedis	Stilbella	9.1005	0.268354	0.861713	0.710628	0.0703069	0.879777	0.940163	1	1	0.0361783	0.0153806	0.493177	0.460851	0.398486	1	0.0905344	0.772353	0.197506	0.099151	0.709565	0.00135372	0.123784
Root	Fungi	Glomeromycota	Glomeromycetes	Glomerales	Glomeraceae	Glomus	1398.9	0.620943	0.828888	0.995441	0.748661	1	0.668836	0.66322	1	1	1	0.493177	0.00101595	0.398486	1	0.300857	0.00253437	0.312555	0.521294	0.0231053	0.663625	0.0170739
Root	Fungi	Ascomycota	Sordariomycetes	Hypocreales	Nectriaceae	Fusarium	69.9058	0.217902	0.765822	0.67454	1	0.619205	1	1	1	1	1	0.886654	0.00109862	1	1	0.0267384	0.471436	0.0856803	0.0531298	0.187583	0.347213	0.677168
Root	Fungi	Calcarisporiellomycota	Calcarisporiellomycetes	Calcarisporiellales	Calcarisporiellaceae	Calcarisporiella	1035.94	1	0.155326	0.174288	1	1	1	1	1	1	1	1	0.0481638	1	1	0.153578	0.140714	0.207071	0.187446	0.0325333	0.0983343	0.0963417
Root	Fungi	Ascomycota	Dothideomycetes	Pleosporales	Dictyosporiaceae	Dictyosporium	4.19221	0.27612	0.155326	0.160523	0.748661	0.619205	0.77937	1	1	1	1	1	0.0481638	1	1	0.796453	0.888197	0.815596	0.612576	0.000327737	NA	NA
Root	Fungi	Ascomycota	Dothideomycetes	Pleosporales	Pleosporaceae	Alternaria	6.74256	0.560493	0.694864	0.693358	1	1	1	1	1	1	1	1	0.0386509	1	1	0.178451	0.140714	0.176632	0.154966	0.360398	0.657878	0.555388
Root	Fungi	Basidiomycota	Wallemiomycetes	Wallemiales	Wallemiaceae	Wallemia	2.33995	0.348903	0.890162	0.995441	1	0.159154	0.98096	1	1	1	1	0.493177	0.0120852	0.962866	1	0.136103	0.88608	0.241472	0.229848	0.289015	NA	NA
Root	Fungi	Ascomycota	Saccharomycetes	Saccharomycetales	Dipodascaceae	Geotrichum	15.8824	0.432021	0.746336	0.234214	1	1	0.98096	0.833244	1	1	1	1	0.410239	1	1	0.432155	0.300827	0.197506	0.0217611	0.951613	0.992585	0.756281
Root	Fungi	Ascomycota	Sordariomycetes	Hypocreales	Clavicipitaceae	Metacordyceps	127.521	0.665133	0.834134	0.995441	0.0703069	0.299142	1	1	1	0.248595	0.915232	0.493177	0.94334	1	1	0.0158632	0.0640425	0.939707	0.518905	0.385988	0.0813441	0.215711
Leaf	Fungi	Basidiomycota	Tremellomycetes	Tremellales	Bulleribasidiaceae	Dioszegia	1046.22	0.00114927	0.0196376	0.0537751	0.5073	0.000331397	0.0639504	0.231834	0.946087	1	1	1	0.018656	0.671579	1	0.724515	0.0564279	0.61842	0.890804	0.957454	0.31229	3.4e-06
Leaf	Fungi	Basidiomycota	Cystobasidiomycetes	Cystobasidiomycetes_ord_Incertae_sedis	Symmetrosporaceae	Symmetrospora	21795.7	0.00283845	0.000138388	0.00247597	0.273706	0.0238708	0.0744571	0.262195	1	1	1	1	0.737688	1	1	0.152646	0.0564279	0.0940899	0.240698	0.0986439	0.000208029	3.4e-06
Leaf	Fungi	Ascomycota	Dothideomycetes	Dothideales	Dothideaceae	Celosporium	40.0475	4.96e-08	0.00738236	1	0.950442	0.329756	0.694443	0.4218	1	1	0.278762	1	0.0376182	0.174494	0.102847	0.416431	0.714971	0.608994	0.000742941	0.0511875	0.0143627	0.00114656
Leaf	Fungi	Ascomycota	Taphrinomycetes	Taphrinales	Taphrinaceae	Taphrina	21.7675	6.52e-05	1	0.0235903	1	0.284711	1	0.10019	1	1	0.360951	1	0.00100755	1	0.306034	0.0308636	0.20402	0.0256087	0.890804	1	1	0.168212
Leaf	Fungi	Ascomycota	Sordariomycetes	Hypocreales	Clavicipitaceae	Aschersonia	3.58147	0.0228493	1	0.564292	1	0.0370741	1	0.262195	0.946087	1	0.733968	1	0.00857065	1	0.555935	0.087087	0.875227	0.0454059	0.873855	NA	1	0.0889723
Leaf	Fungi	Ascomycota	Dothideomycetes	Pleosporales	Pleosporaceae	Curvularia	33.9159	0.0300467	0.711114	0.451769	0.273706	0.0972029	0.0327844	1	1	1	0.636651	1	0.995238	0.671579	0.161843	0.0989666	0.0772617	0.0180877	1	0.0545164	1	0.834067
Leaf	Fungi	Ascomycota	Sordariomycetes	Hypocreales	Hypocreales_fam_Incertae_sedis	Fusariella	31.0083	0.0179871	0.895309	0.339255	1	0.880195	1	1	1	1	1	1	0.000399453	1	1	0.0367428	0.0344057	0.0160604	0.000742941	0.19128	1	0.625463
Leaf	Fungi	Ascomycota	Dothideomycetes	Pleosporales	Periconiaceae	Periconia	24.7672	0.0234167	0.435406	0.549278	1	0.648015	0.294886	0.262195	1	1	1	1	0.00999173	1	1	0.212073	0.239338	0.791659	0.873855	0.649888	1	0.931843
Leaf	Fungi	Ascomycota	Dothideomycetes	Pleosporales	Pleosporaceae	Alternaria	427.194	5.84e-05	1	1	1	0.648015	1	1	1	1	1	1	0.00356238	1	1	0.163632	0.20402	0.0580722	0.0956316	0.957454	1	0.348038
Leaf	Fungi	Ascomycota	Dothideomycetes	Pleosporales	Cucurbitariaceae	Pyrenochaeta	23.6834	0.00636889	1	1	0.273706	0.255163	1	1	1	1	0.970725	1	8.84e-05	1	1	0.175428	0.0564279	0.0151679	0.00477131	0.121323	1	1
Leaf	Fungi	Ascomycota	Dothideomycetes	Pleosporales	Torulaceae	Torula	9.09866	0.0234167	0.435406	0.533801	0.950442	0.0972029	0.425975	0.398224	1	1	1	1	0.040733	1	1	0.416431	0.875227	0.791659	0.890804	0.957454	1	0.0889723
Leaf	Fungi	Basidiomycota	Agaricomycetes	Agaricales	Entolomataceae	Entoloma	3.75648	0.0300467	1	1	1	0.807436	1	1	1	1	1	1	0.332472	1	1	0.416431	0.0933921	0.147894	0.0956316	NA	1	0.994158
Leaf	Fungi	Ascomycota	Dothideomycetes	Capnodiales	Mycosphaerellaceae	Mycocentrospora	4.14169	0.0158517	1	0.0646243	1	1	1	0.233581	1	1	0.60046	1	0.0600441	0.671579	0.555935	0.152646	0.136374	0.146735	1	NA	1	1
Leaf	Fungi	Basidiomycota	Tremellomycetes	Filobasidiales	Filobasidiaceae	Filobasidium	16.8575	0.00888404	0.148588	1	0.5073	0.21314	1	0.512604	1	1	1	1	0.940078	1	0.555935	0.0878636	0.0619248	0.902543	0.0934264	0.0591722	1	0.973236
Leaf	Fungi	Mortierellomycota	Mortierellomycetes	Mortierellales	Mortierellaceae	Mortierella	2.76286	0.0300467	1	1	1	1	1	1	1	1	1	1	0.0564105	1	1	0.406192	0.0996054	0.171047	0.0934264	NA	1	NA
Leaf	Fungi	Basidiomycota	Agaricomycetes	Agaricales	Agaricaceae	Tulostoma	3.60003	0.0300467	0.435406	0.547993	0.982766	0.804419	1	1	1	1	1	1	0.231088	0.671579	1	0.608063	0.0564279	0.620056	0.806288	NA	0.593984	0.973236
Leaf	Fungi	Basidiomycota	Agaricostilbomycetes	Agaricostilbales	Kondoaceae	Bensingtonia	31.0618	0.296674	0.0196376	0.00247597	0.4741	0.0370741	1	0.398224	1	1	1	1	0.36691	1	1	0.0224018	0.000842554	0.0881529	0.0117899	0.0411064	0.000780145	3.4e-06
Leaf	Fungi	Ascomycota	Dothideomycetes	Pleosporales	Phaeosphaeriaceae	Phaeosphaeria	137.873	0.320409	2.15e-06	0.547993	0.0354544	0.0112582	0.00424741	1	1	1	0.0914739	1	0.819552	0.174494	0.0256248	0.000418012	0.000425398	0.000124321	0.753914	0.128897	5.07e-06	2.95e-06
Leaf	Fungi	Basidiomycota	Agaricomycetes	Russulales	Peniophoraceae	Peniophora	78.1812	0.785653	1	0.0055198	1	0.255163	1	0.0010615	1	1	0.0685598	1	0.353621	0.383708	0.00596517	0.633317	0.782539	0.400501	0.00477131	0.391805	1	0.655741
Leaf	Fungi	Ascomycota	Dothideomycetes	Pleosporales	Pleosporaceae	Comoclathris	160.806	0.0559913	0.148588	0.0146951	0.273706	0.462975	1	1	1	1	0.86201	1	0.36691	1	1	0.00565632	0.0564279	0.523328	0.183442	0.00503843	5.07e-06	0.000245076
Leaf	Fungi	Ascomycota	Dothideomycetes	Pleosporales	Pleosporaceae	Stemphylium	298.023	0.665969	0.435406	1	0.5073	0.0154584	0.00158275	0.233581	1	1	1	1	0.000382636	1	0.646184	0.314505	0.875227	0.400501	0.728432	0.0017776	1	0.758586
Leaf	Fungi	Ascomycota	Eurotiomycetes	Eurotiales	Aspergillaceae	Aspergillus	14.9331	0.603621	1	1	0.273706	0.0370741	0.00266067	0.0607454	1	1	1	1	0.000301302	1	1	0.416431	0.782539	0.608994	0.986211	1.74e-05	0.699137	0.502311
Leaf	Fungi	Ascomycota	Eurotiomycetes	Chaetothyriales	Herpotrichiellaceae	Exophiala	1.15205	0.258331	1	1	0.785044	0.0335804	1	1	1	1	1	1	0.0198529	0.671579	1	0.489847	0.695646	0.400501	NA	NA	1	NA
Leaf	Fungi	Ascomycota	Dothideomycetes	Pleosporales	Sporormiaceae	Preussia	84.3504	0.583851	0.378016	0.235721	0.5073	0.462975	0.0184139	1	1	1	0.60046	1	0.0376182	0.941486	0.0256248	0.747967	0.598962	0.397725	0.0374696	0.0986439	1	0.874268
Leaf	Fungi	Ascomycota	Leotiomycetes	Erysiphales	Erysiphaceae	Podosphaera	33.8751	0.0627252	1	0.547993	0.950442	1	0.952279	1	1	1	1	1	0.000301302	1	1	0.0602644	0.00686497	0.0454059	0.00477131	0.0585475	1	0.168212
Leaf	Fungi	Ascomycota	Dothideomycetes	Capnodiales	Cladosporiaceae	Rachicladosporium	6.8341	0.828176	0.148588	0.550829	1	0.508958	1	1	1	1	1	1	0.00857065	1	1	0.164215	0.292058	0.0454059	0.183442	0.0169699	0.593984	0.320479
Leaf	Fungi	Ascomycota	Saccharomycetes	Saccharomycetales	Dipodascaceae	Geotrichum	3.32387	0.302587	0.824052	0.564292	0.273706	0.0814905	0.258379	0.231834	1	1	1	1	0.0489911	1	1	0.788424	0.828482	0.902543	0.873855	NA	0.976863	NA
Leaf	Fungi	Ascomycota	Sordariomycetes	Hypocreales	Hypocreales_fam_Incertae_sedis	Sarocladium	3.39159	0.296674	1	1	1	0.218842	1	1	1	1	1	1	0.0433386	1	1	0.152646	0.782539	0.182107	0.123128	NA	1	NA
Leaf	Fungi	Glomeromycota	Glomeromycetes	Glomerales	Glomeraceae	Glomus	1.90198	0.213505	1	1	1	1	0.411627	1	1	1	1	1	0.00835916	1	1	0.0989666	0.0779516	0.608994	NA	NA	1	NA
Leaf	Fungi	Ascomycota	Dothideomycetes	Pleosporales	Pleosporaceae	Pleospora	6.46094	0.461312	0.620738	1	0.4741	0.197645	0.694443	1	1	1	0.733968	1	0.790563	0.671579	1	0.0367428	0.0448252	0.0881529	1	1	0.346577	0.124208
Leaf	Fungi	Ascomycota	Leotiomycetes	Helotiales	Rutstroemiaceae	Rutstroemia	6.77135	1	0.180381	0.0950604	0.279446	0.0972029	0.354995	0.249607	1	1	1	1	0.995238	1	1	0.0706996	0.0564279	0.0881529	0.0425428	0.957454	0.146818	0.0343826
Leaf	Fungi	Basidiomycota	Cystobasidiomycetes	Cystobasidiomycetes_ord_Incertae_sedis	Buckleyzymaceae	Buckleyzyma	15.0928	0.0992762	1	1	0.950442	1	0.337372	0.262195	1	1	1	1	0.940078	0.671579	1	0.290186	0.915402	0.057512	0.0425428	0.308445	1	0.299587
Leaf	Bacteria	Bacteroidetes	Flavobacteriia	Flavobacteriales	Weeksellaceae	Cloacibacterium	32.2833	2.77933e-07	5.8724e-07	2.75404e-38	0.999963	0.999807	2.58521e-06	9.56536e-34	0.999854	0.0401207	1.10433e-19	0.0121621	2.66971e-07	2.39257e-22	3.7964e-08	0.00657737	0.00981136	0.813638	6.47619e-15	0.999562	0.999824	0.68726
Leaf	Bacteria	Proteobacteria	Gammaproteobacteria	Pseudomonadales	Moraxellaceae	Acinetobacter	214.601	8.2554e-09	0.0347351	2.73301e-24	0.999963	0.999807	0.0018826	1.38861e-26	0.999854	0.0547829	3.17457e-19	0.0948698	3.73485e-11	2.64206e-19	6.666e-08	1.19474e-07	8.10522e-07	0.184947	4.93007e-06	0.761211	0.773192	0.999762
Leaf	Bacteria	Actinobacteria	Actinobacteria	Micrococcales	Micrococcaceae	Kocuria	11.8878	0.0441859	3.3e-09	6.46199e-11	0.999963	0.999807	0.00289243	0.000724498	0.0882505	0.999992	0.999996	3.88325e-05	1.32157e-05	4.90011e-06	0.998049	1.98522e-08	0.0109359	8.93117e-15	1.67684e-16	0.102692	0.000123864	0.999762
Leaf	Bacteria	Actinobacteria	Actinobacteria	Micrococcales	Micrococcaceae	Pseudarthrobacter	19.1754	0.00211541	4.04241e-06	0.00331887	0.999963	0.999807	0.00175789	0.0974457	0.999854	0.000570641	0.00845997	3.27441e-05	0.00116305	0.00586229	0.998049	0.30038	0.0831748	2.26911e-13	1.81872e-09	0.999562	0.999824	0.999762
Leaf	Bacteria	Actinobacteria	Actinobacteria	Geodermatophilales	Geodermatophilaceae	Klenkia	7.4183	2.94125e-05	0.013976	0.0272169	0.999963	0.999807	0.183059	0.267123	0.999854	0.0155848	0.0042327	0.00385755	5.49765e-05	0.00536859	0.998049	0.317192	0.0506151	6.04759e-10	8.80114e-10	0.999562	0.568323	0.952381
Leaf	Bacteria	Proteobacteria	Alphaproteobacteria	Sphingomonadales	Sphingomonadaceae	Sphingomonas	333.401	3.03552e-06	2.68354e-05	0.999756	0.999963	3.73373e-14	0.9916	0.426777	0.000855561	0.999992	0.0051834	1.03617e-07	0.998098	4.44935e-21	0.0809186	0.234481	3.83951e-15	0.900587	0.0221075	0.00362094	9.74554e-06	2.13069e-36
Leaf	Bacteria	Proteobacteria	Betaproteobacteria	Burkholderiales	Burkholderiaceae	Cupriavidus	8.91417	0.999872	0.0142687	0.0638197	0.999963	3.03912e-11	0.113759	0.273574	7.23134e-07	0.962464	0.578494	0.00385755	0.998098	5.32787e-05	0.998049	0.997344	1.35916e-14	0.00943148	0.0368415	0.999562	0.999824	7.85854e-16
Leaf	Bacteria	Bacteroidetes	Cytophagia	Cytophagales	Hymenobacteraceae	Hymenobacter	154.984	0.000193462	0.0011226	0.999756	0.999963	0.477314	0.9916	0.000739062	0.373932	0.999992	0.09259	0.312467	0.998098	2.4804e-09	0.00385294	0.997344	0.00562931	0.998243	0.000388729	0.000721363	0.0749945	1.35012e-10
Leaf	Bacteria	Proteobacteria	Betaproteobacteria	Neisseriales	Neisseriaceae	Snodgrassella	37.8117	2.72649e-22	0.999186	4.6148e-37	0.999963	0.999807	0.9916	9.77323e-31	0.999854	0.999992	7.12035e-19	0.999563	1.87212e-17	2.37105e-27	1.74101e-24	2.72485e-09	2.46989e-15	1.39005e-13	0.000165074	0.999562	0.999824	0.999762
Leaf	Bacteria	Firmicutes	Bacilli	Lactobacillales	Lactobacillaceae	Bombilactobacillus	4.49048	2.83017e-07	0.999186	7.58629e-18	0.999963	0.999807	0.9916	5.50663e-13	0.999854	0.999992	1.54309e-07	0.999563	3.24376e-05	3.19527e-11	1.32842e-09	0.00568249	0.000224206	0.000617258	0.000274642	0.999562	0.999824	0.999762
Leaf	Bacteria	Proteobacteria	Gammaproteobacteria	Orbales	Orbaceae	Frischella	30.2589	6.71376e-16	0.999186	6.97643e-47	0.999963	0.999807	0.9916	1.1627e-35	0.999854	0.999992	4.38787e-24	0.999563	3.81291e-11	6.27487e-32	2.92955e-28	1.17223e-06	1.44984e-09	2.98471e-08	8.44869e-12	0.999562	0.999824	0.999762
Leaf	Bacteria	Proteobacteria	Betaproteobacteria	Burkholderiales	Comamonadaceae	Comamonas	30.5265	1.09293e-06	0.882504	1.35366e-16	0.999963	0.999807	0.599518	7.61758e-16	0.999854	0.999992	4.02463e-12	0.999563	6.85917e-07	7.57401e-13	9.80861e-08	4.96796e-05	5.27755e-05	0.0213245	0.000514318	0.999562	0.999824	0.999762
Leaf	Bacteria	Proteobacteria	Gammaproteobacteria	Orbales	Orbaceae	Gilliamella	148.63	6.10473e-47	0.999186	2.28419e-31	0.999963	0.999807	0.9916	2.26042e-30	0.999854	0.999992	3.17457e-19	0.999563	2.50343e-41	1.61563e-26	1.43595e-23	4.59469e-25	1.68681e-35	1.69771e-31	0.835676	0.999562	0.999824	0.999762
Leaf	Bacteria	Bacteroidetes	Flavobacteriia	Flavobacteriales	Weeksellaceae	Chryseobacterium	15.2831	4.68557e-06	0.218092	2.4347e-05	0.999963	0.999807	0.399897	0.000283122	0.999854	0.999992	0.0427888	0.743541	7.14134e-05	0.00383862	0.998049	0.0224129	0.00160066	0.423087	0.9795	0.999562	0.999824	0.999762
Leaf	Bacteria	Proteobacteria	Gammaproteobacteria	Enterobacterales	Yersiniaceae	Yersinia	3.76346	7.79432e-05	0.999186	3.24381e-07	0.999963	0.999807	0.9916	5.78958e-05	0.999854	0.999992	0.00672413	0.999563	0.00230831	2.4533e-05	0.011505	0.0570068	0.00133593	0.0650759	0.220178	0.999562	0.999824	0.999762
Leaf	Bacteria	Proteobacteria	Alphaproteobacteria	Rhodospirillales	Acetobacteraceae	Commensalibacter	5.27006	0.00167179	0.999186	7.76267e-08	0.999963	0.999807	0.9916	0.000739062	0.999854	0.999992	0.000945416	0.999563	0.162242	9.46055e-06	7.39171e-05	0.0632166	0.00931858	0.0178046	0.0284757	0.999562	0.999824	0.999762
Leaf	Bacteria	Proteobacteria	Gammaproteobacteria	Enterobacterales	Enterobacteriaceae	Raoultella	3.05669	0.999872	0.999186	8.22807e-21	0.999963	0.999807	0.9916	4.71608e-14	0.999854	0.999992	3.98882e-09	0.999563	0.998098	5.03756e-14	3.43222e-12	0.997344	0.991824	0.998243	5.14401e-17	0.999562	0.999824	0.999762
Leaf	Bacteria	Firmicutes	Bacilli	Lactobacillales	Lactobacillaceae	Apilactobacillus	2.83977	0.00115046	0.999186	0.000577555	0.999963	0.999807	0.9916	0.00636978	0.999854	0.999992	0.113455	0.999563	0.00870798	0.0163993	0.0726666	0.098118	0.0203679	0.0348525	0.755679	0.999562	0.999824	0.999762
Leaf	Bacteria	Proteobacteria	Gammaproteobacteria	Enterobacterales	Erwiniaceae	Buchnera	1.35277	0.571681	0.999186	0.0117778	0.999963	0.999807	NA	0.00573578	0.999854	0.999992	0.0923582	0.999563	0.998098	0.0145628	0.0338798	0.997344	0.991824	0.998243	0.000274642	0.999562	NA	0.999762
Leaf	Bacteria	Proteobacteria	Hydrogenophilalia	Hydrogenophilales	Hydrogenophilaceae	Tepidiphilus	1.39358	0.717671	0.999186	0.0079968	0.999963	0.999807	NA	0.00573578	0.999854	0.999992	0.289512	0.999563	0.998098	0.03368	0.479371	0.997344	0.991824	0.829864	0.000372068	0.999562	NA	0.999762
Leaf	Bacteria	Proteobacteria	Alphaproteobacteria	Rhizobiales	Methylobacteriaceae	Methylobacterium	136.754	0.000427597	0.696699	0.999756	0.999963	4.46798e-27	0.9916	0.138004	7.97427e-12	0.999992	0.00836613	8.52316e-22	0.26341	2.24549e-37	0.479371	0.997344	1.01959e-23	0.47701	7.04537e-05	0.758454	0.0337185	1.0046e-44
Leaf	Bacteria	Bacteroidetes	Sphingobacteriia	Sphingobacteriales	Sphingobacteriaceae	Pedobacter	32.0469	9.93934e-08	0.972621	0.999756	0.999963	4.61537e-08	0.9916	0.997759	0.056808	0.999992	0.999996	0.000250384	2.61658e-05	2.32494e-06	0.998049	0.207707	0.0628289	0.0169689	0.0010591	0.999562	0.463762	1.38557e-11
Leaf	Bacteria	Abditibacteriota	Abditibacteria	Abditibacteriales	Abditibacteriaceae	Abditibacterium	51.7137	0.598619	0.999186	0.999756	0.999963	0.0190063	0.9916	0.997759	0.999854	0.999992	0.999996	0.0135121	0.971626	0.00990118	0.998049	0.649771	0.00431979	0.855541	0.941393	0.999562	0.426153	0.000175917
Leaf	Bacteria	Firmicutes	Erysipelotrichia	Erysipelotrichales	Erysipelotrichaceae	Ileibacterium	1.22127	0.999872	0.999186	0.999756	0.999963	0.0453381	NA	0.997759	0.432837	0.999992	0.999996	0.0631159	0.998098	0.0238128	0.998049	0.997344	0.000813072	0.998243	0.996355	0.999562	NA	0.000799047
Leaf	Bacteria	Proteobacteria	Alphaproteobacteria	Sphingomonadales	Erythrobacteraceae	Croceibacterium	4.29451	4.53812e-09	0.999186	0.999756	0.999963	0.999807	0.9916	0.997759	0.999854	0.0547829	0.00807043	0.055504	2.41824e-06	0.0236413	0.998049	0.342107	0.028403	4.83472e-08	8.27566e-09	0.999562	0.0337185	0.112075
Leaf	Bacteria	Proteobacteria	Betaproteobacteria	Burkholderiales	Comamonadaceae	Variovorax	9.84839	0.063016	0.848259	0.999756	0.999963	0.477314	0.9916	0.997759	0.999854	0.999992	0.999996	0.00747998	0.178704	0.0181335	0.998049	0.997344	0.709956	0.00768419	0.0283822	0.999562	0.999824	0.0307781
Leaf	Bacteria	Bacteroidetes	Cytophagia	Cytophagales	Hymenobacteraceae	Pontibacter	8.86305	0.161775	0.882504	0.877139	0.999963	0.279181	0.9916	0.997759	0.432837	0.999992	0.999996	0.0475181	0.0787666	0.0151046	0.998049	0.0997858	0.743794	0.0313832	0.0163536	0.999562	0.999824	0.0889595
Leaf	Bacteria	Actinobacteria	Actinobacteria	Kineosporiales	Kineosporiaceae	Kineococcus	7.42754	7.3826e-07	0.445911	0.150317	0.999963	0.999807	0.49446	0.167089	0.999854	0.999992	0.152282	0.096205	0.000178355	0.0173981	0.998049	0.0352763	0.0205988	8.5741e-08	1.41672e-09	0.999562	0.999824	0.725797
Leaf	Bacteria	Proteobacteria	Alphaproteobacteria	Rhodospirillales	Acetobacteraceae	Roseomonas	47.009	2.73735e-05	0.999186	0.999756	0.999963	0.115798	0.9916	0.997759	0.999854	0.999992	0.999996	0.251522	0.000314317	0.0142253	0.998049	0.0657572	0.991824	0.0156471	0.000126469	0.999562	0.999824	0.00968339
Leaf	Bacteria	Proteobacteria	Betaproteobacteria	Rhodocyclales	Zoogloeaceae	Uliginosibacterium	3.35095	0.999872	0.999186	0.999756	0.999963	0.0869083	0.9916	0.997759	0.785161	0.999992	0.999996	0.098448	0.998098	0.0453968	0.998049	0.997344	0.00188033	0.998243	0.996355	0.999562	0.999824	0.00224268
Leaf	Bacteria	Firmicutes	Bacilli	Bacillales	Bacillaceae_1	Bacillus	40.4068	0.102149	8.69555e-08	6.46199e-11	0.999963	0.999807	0.0018826	3.39754e-05	0.999854	0.626198	0.0406247	0.368323	0.00293451	0.099969	0.998049	0.00440042	1.05927e-06	2.90029e-12	1.26492e-15	0.844862	0.25291	0.00229511
Leaf	Bacteria	Firmicutes	Bacilli	Bacillales	Bacillaceae_2	Ornithinibacillus	6.2487	0.749491	1.45387e-05	3.24381e-07	0.999963	0.999807	0.0185955	0.00163665	0.999854	0.28606	0.0125132	0.999563	0.102302	0.523282	0.998049	0.29307	0.000324804	4.55794e-07	9.62148e-09	0.999562	0.999824	0.00652522
Leaf	Bacteria	Firmicutes	Clostridia	Clostridiales	Peptostreptococcaceae	Romboutsia	26.5684	0.000281808	6.25871e-13	7.21174e-19	0.999963	0.477314	0.00175789	1.1648e-06	0.999854	0.999992	0.252238	0.715832	3.34268e-11	0.068484	0.998049	1.70626e-13	9.76083e-19	7.0046e-24	8.43825e-31	0.00524369	9.74554e-06	8.86923e-09
Leaf	Bacteria	Firmicutes	Erysipelotrichia	Erysipelotrichales	Erysipelotrichaceae	Turicibacter	13.7757	0.000532983	8.90797e-12	1.78087e-11	0.999963	0.999807	0.00847717	0.0341497	0.999854	0.999992	0.999996	0.302844	3.20597e-12	0.969335	0.998049	5.20081e-11	1.91874e-15	2.2246e-21	3.32435e-21	0.000730231	9.8176e-05	7.86448e-07
Leaf	Bacteria	Actinobacteria	Actinobacteria	Micrococcales	Intrasporangiaceae	Ornithinimicrobium	30.4222	7.89634e-16	2.65308e-08	3.46449e-09	0.999963	0.999807	0.036124	0.03355	0.999854	0.999992	0.999996	0.211528	1.5094e-22	0.246098	0.998049	9.58913e-20	2.53215e-22	5.7966e-31	1.67989e-33	0.0285101	0.00016295	0.00288079
Leaf	Bacteria	Actinobacteria	Actinobacteria	Geodermatophilales	Geodermatophilaceae	Modestobacter	9.91306	3.07679e-08	0.00104864	0.00774128	0.921193	0.495073	0.00580149	0.0214246	0.999854	0.999992	0.999996	0.999563	9.00166e-06	0.997193	0.998049	9.30138e-10	1.96982e-11	1.95262e-14	8.57391e-14	0.999562	0.0337185	0.0781269
Leaf	Bacteria	Firmicutes	Bacilli	Bacillales	Alicyclobacillaceae	Tumebacillus	16.5569	0.999872	0.00489874	0.002303	0.999963	0.999807	0.0412581	0.0180091	0.999854	0.999992	0.578494	0.999563	0.998098	0.997193	0.998049	0.997344	0.230214	0.00638865	0.00289834	0.999562	0.999824	0.302287
Leaf	Bacteria	Actinobacteria	Actinobacteria	Micrococcales	Cellulomonadaceae	Cellulomonas	9.76971	0.0067778	4.17409e-07	1.70517e-05	0.999963	0.999807	0.00884294	0.0974457	0.999854	0.999992	0.999996	0.139576	2.0593e-05	0.824837	0.998049	1.95129e-09	9.45955e-07	1.42491e-13	1.12435e-11	0.499024	0.000133244	0.0411102
Leaf	Bacteria	Firmicutes	Bacilli	Bacillales	Planococcaceae	Kurthia	10.1406	4.68557e-06	0.00146246	5.08929e-08	0.999963	0.310509	0.973938	0.0100172	0.999854	0.999992	0.999996	0.999563	7.53256e-10	0.997193	0.998049	1.88533e-09	4.74362e-17	2.38278e-12	1.73958e-19	0.214728	0.0120664	3.22295e-06
Leaf	Bacteria	Firmicutes	Clostridia	Clostridiales	Peptostreptococcaceae	Paeniclostridium	12.2379	0.000678119	3.67703e-06	8.05676e-10	0.999963	0.999807	0.883563	0.078191	0.999854	0.999992	0.999996	0.999563	3.85563e-11	0.866362	0.998049	3.69646e-11	4.00303e-13	8.17615e-14	5.818e-19	0.00288646	6.84892e-05	2.62174e-05
Leaf	Bacteria	Actinobacteria	Actinobacteria	Micrococcales	Micrococcaceae	Garicola	8.06338	0.00172511	1.83609e-07	1.22681e-06	0.999963	0.999807	0.9916	0.997759	0.999854	0.999992	0.999996	0.939051	1.64785e-15	0.997193	0.998049	3.69646e-11	3.48448e-11	8.93117e-15	5.60461e-14	1.31062e-06	2.73881e-05	0.000175917
Leaf	Bacteria	Actinobacteria	Actinobacteria	Micrococcales	Micrococcaceae	Enteractinococcus	13.9202	7.30974e-09	1.63947e-06	1.77218e-07	0.999963	0.999807	0.370635	0.258669	0.999854	0.999992	0.999996	0.999563	4.46708e-16	0.997193	0.998049	1.65933e-14	1.72806e-20	4.64282e-20	1.74016e-22	0.0110152	0.000166007	3.62384e-06
Leaf	Bacteria	Firmicutes	Bacilli	Bacillales	Staphylococcaceae	Salinicoccus	20.1492	0.000690294	1.83609e-07	7.98654e-13	0.999963	0.999807	0.9916	0.0974457	0.999854	0.999992	0.999996	0.999563	1.6214e-14	0.828963	0.998049	5.20081e-11	6.38954e-16	1.32829e-15	1.06147e-22	2.64964e-05	7.17361e-05	2.8712e-07
Leaf	Bacteria	Actinobacteria	Actinobacteria	Mycobacteriales	Corynebacteriaceae	Corynebacterium	32.2277	7.81908e-12	1.25748e-06	3.8371e-08	0.999963	0.999807	0.49446	0.265806	0.999854	0.999992	0.999996	0.463517	2.58471e-20	0.273552	0.998049	1.17486e-16	4.74362e-17	1.69327e-23	1.86096e-27	0.00522846	0.000123864	0.0109228
Leaf	Bacteria	Actinobacteria	Actinobacteria	Mycobacteriales	Dietziaceae	Dietzia	17.1805	1.21889e-09	4.17409e-07	3.65888e-07	0.999963	0.999807	0.973938	0.997759	0.999854	0.999992	0.999996	0.564999	7.59444e-21	0.969335	0.998049	1.65933e-14	9.64063e-17	4.515e-22	5.4562e-23	0.000250322	0.000415372	0.00212943
Leaf	Bacteria	Proteobacteria	Betaproteobacteria	Burkholderiales	Comamonadaceae	Piscinibacter	5.55168	0.000838219	0.000653145	0.0450859	0.999963	0.999807	0.9916	0.997759	0.999854	0.999992	0.999996	0.49114	4.61867e-09	0.997193	0.998049	7.21984e-08	6.35313e-06	2.51706e-10	1.08429e-07	0.0285101	0.00773957	0.310088
Leaf	Bacteria	Firmicutes	Bacilli	Lactobacillales	Enterococcaceae	Vagococcus	29.3551	0.0382468	3.37757e-08	4.15214e-09	0.999963	0.999807	0.9916	0.997759	0.197382	0.470749	0.0923582	0.999563	4.85713e-12	0.997193	0.998049	5.01135e-05	5.70254e-16	1.2887e-14	1.97772e-15	1.37046e-05	0.0782157	1.9134e-09
Leaf	Bacteria	Actinobacteria	Actinobacteria	Micrococcales	Micrococcaceae	Micrococcus	5.51022	0.0193088	0.000165542	0.000621798	0.999963	0.999807	0.9916	0.997759	0.999854	0.999992	0.999996	0.221335	1.48798e-07	0.52269	0.998049	0.000112487	0.000360827	3.52496e-09	9.52007e-09	0.0146674	0.0855153	0.389915
Leaf	Bacteria	Proteobacteria	Alphaproteobacteria	Rhizobiales	Methylobacteriaceae	Microvirga	19.7774	6.24352e-07	0.00443955	0.00371441	0.999963	0.999807	0.660979	0.663148	0.999854	0.999992	0.999996	0.999563	5.56392e-09	0.997193	0.998049	1.44878e-08	5.09832e-11	4.38009e-12	3.64535e-13	0.746419	0.0337185	0.0388299
Leaf	Bacteria	Firmicutes	Bacilli	Lactobacillales	Carnobacteriaceae	Atopostipes	5.71914	0.00397125	0.00443955	0.000715157	0.999963	0.999807	0.9916	0.997759	0.999854	0.999992	0.999996	0.999563	2.95799e-07	0.997193	0.998049	2.58129e-06	5.15176e-09	6.06994e-08	1.69801e-09	0.0838855	0.018537	0.00153603
Leaf	Bacteria	Actinobacteria	Actinobacteria	Geodermatophilales	Geodermatophilaceae	Blastococcus	18.0724	7.86486e-09	0.000849682	0.00737539	0.999963	0.999807	0.174641	0.522726	0.999854	0.999992	0.999996	0.266952	8.4458e-10	0.866362	0.998049	3.34892e-10	5.03529e-09	2.42727e-15	1.12655e-14	0.999562	0.0337185	0.706713
Leaf	Bacteria	Actinobacteria	Actinobacteria	Micrococcales	Dermabacteraceae	Brachybacterium	7.02373	1.08039e-05	9.26971e-06	0.00398522	0.999963	0.999807	0.0838922	0.997759	0.999854	0.999992	0.999996	0.0933559	5.3029e-09	0.997193	0.998049	1.9754e-10	1.4325e-07	1.23027e-14	1.60162e-11	0.288432	0.000831815	0.300521
Leaf	Bacteria	Actinobacteria	Actinobacteria	Micrococcales	Promicromonosporaceae	Cellulosimicrobium	3.78183	0.00461669	0.00501541	0.00703273	0.999963	0.999807	0.9916	0.997759	0.999854	0.999992	0.999996	0.999563	4.00194e-07	0.997193	0.998049	1.46223e-05	3.66003e-08	8.5741e-08	5.13463e-08	0.0838855	0.0542032	0.0047498
Leaf	Bacteria	Firmicutes	Clostridia	Clostridiales	Peptostreptococcaceae	Clostridioides	7.66831	7.65739e-07	0.00319623	0.0272169	0.999963	0.999807	0.205152	0.719461	0.999854	0.999992	0.999996	0.999563	2.0991e-07	0.997193	0.998049	1.16832e-06	1.36714e-10	5.02456e-12	5.29757e-11	0.999562	0.267002	0.0427317
Leaf	Bacteria	Firmicutes	Bacilli	Bacillales	Bacillaceae_2	Oceanobacillus	11.8243	0.0416476	0.0372782	0.0017561	0.999963	0.999807	0.9916	0.997759	0.999854	0.999992	0.999996	0.999563	7.57197e-05	0.997193	0.998049	0.000466927	1.81793e-07	3.14836e-05	1.91732e-07	0.265943	0.0850566	0.00153603
Leaf	Bacteria	Firmicutes	Clostridia	Clostridiales	Clostridiaceae_1	Clostridium_sensu_stricto	33.8043	0.0283619	0.0440791	0.00913033	0.999963	0.999807	0.9916	0.997759	0.999854	0.999992	0.999996	0.999563	0.000246787	0.997193	0.998049	0.00257691	0.000514948	2.24708e-05	1.06978e-06	0.587196	0.286966	0.333033
Leaf	Bacteria	Proteobacteria	Alphaproteobacteria	Rhodospirillales	Azospirillaceae	Skermanella	20.4734	0.0010429	0.0294687	0.0357432	0.999963	0.999807	0.792077	0.997759	0.999854	0.999992	0.999996	0.999563	9.30452e-05	0.997193	0.998049	0.000125666	8.92657e-05	2.75971e-07	1.43803e-07	0.999562	0.209272	0.632432
Leaf	Bacteria	Firmicutes	Bacilli	Bacillales	Staphylococcaceae	Jeotgalicoccus	4.25609	0.000250769	0.017327	0.00703273	0.999963	0.999807	0.9916	0.997759	0.999854	0.999992	0.999996	0.999563	3.02897e-08	0.997193	0.998049	1.16125e-06	5.04398e-07	1.81088e-08	1.4075e-09	0.130787	0.0587116	0.14811
Leaf	Bacteria	Actinobacteria	Actinobacteria	Micrococcales	Ruaniaceae	Haloactinobacterium	4.63694	0.000145281	0.0339608	0.0357432	0.999963	0.999807	0.9916	0.997759	0.999854	0.999992	0.999996	0.999563	1.03697e-08	0.997193	0.998049	8.86161e-06	9.80213e-08	8.5741e-08	3.02923e-08	0.0871685	0.101139	0.0619417
Leaf	Bacteria	Actinobacteria	Actinobacteria	Propionibacteriales	Nocardioidaceae	Nocardioides	48.2153	8.44004e-14	0.00623068	0.00760528	0.999963	0.999807	0.9916	0.997759	0.999854	0.999992	0.999996	0.0754647	4.46708e-16	0.0653912	0.998049	3.45644e-11	1.93845e-08	1.42557e-17	4.01513e-19	0.484585	0.0937471	0.999762
Leaf	Bacteria	Firmicutes	Bacilli	Bacillales	Planococcaceae	Solibacillus	4.39815	2.54109e-08	0.0372782	0.0270161	0.999963	0.999807	0.9916	0.997759	0.999854	0.999992	0.999996	0.999563	5.64097e-11	0.997193	0.998049	1.20269e-08	1.07419e-10	3.17418e-11	3.16012e-12	0.440436	0.10691	0.121547
Leaf	Bacteria	Actinobacteria	Actinobacteria	Micrococcales	Bogoriellaceae	Georgenia	9.98935	0.063016	4.04241e-06	1.66e-06	0.999963	0.999807	0.9916	0.997759	0.999854	0.999992	0.999996	0.999563	3.20148e-08	0.997193	0.998049	2.4605e-06	1.44984e-09	2.70263e-10	7.20902e-11	0.00124385	0.00212535	2.61469e-05
Leaf	Bacteria	Firmicutes	Bacilli	Lactobacillales	Carnobacteriaceae	Alkalibacterium	3.52634	0.469142	6.05893e-05	4.82307e-05	0.999963	0.999807	0.9916	0.997759	0.999854	0.999992	0.999996	0.999563	0.0443006	0.997193	0.998049	0.00727766	0.00177776	0.00199732	0.00217913	0.00511436	0.000525149	3.66196e-05
Leaf	Bacteria	Firmicutes	Bacilli	Bacillales	Planococcaceae	Lysinibacillus	4.71498	0.554641	0.00023054	2.76167e-07	0.999963	0.999807	0.9916	0.845244	0.999854	0.999992	0.999996	0.999563	2.37445e-06	0.997193	0.998049	2.31647e-06	2.9684e-09	3.16797e-06	2.22699e-09	0.000721363	0.000123864	3.91329e-07
Leaf	Bacteria	Proteobacteria	Alphaproteobacteria	Rhodobacterales	Rhodobacteraceae	Paracoccus	8.64477	0.465428	0.000145971	0.0079643	0.999963	0.999807	0.401594	0.997759	0.999854	0.999992	0.999996	0.213329	0.00207313	0.997193	0.998049	0.000466927	0.0205988	1.17359e-06	9.11303e-05	0.190928	0.0166634	0.421585
Leaf	Bacteria	Actinobacteria	Actinobacteria	Mycobacteriales	Gordoniaceae	Williamsia	2.08323	0.999872	0.045567	0.0267223	0.999963	0.999807	0.9916	0.997759	0.999854	0.999992	0.999996	0.999563	0.0115518	0.997193	0.998049	0.0351659	0.00892023	0.0109298	0.00515746	0.0980847	NA	0.0416667
Leaf	Bacteria	Firmicutes	Bacilli	Bacillales	Bacillaceae_1	Mesobacillus	4.83532	0.749491	0.000154314	0.000177088	0.999963	0.999807	0.27597	0.339436	0.999854	0.999992	0.999996	0.986418	0.016439	0.997193	0.998049	0.0471633	0.00277065	4.99245e-06	5.62628e-06	0.373684	0.273842	0.0427317
Leaf	Bacteria	Firmicutes	Bacilli	Bacillales	Paenibacillaceae_2	Ammoniphilus	3.15824	0.795692	0.00326256	0.00120211	0.999963	0.999807	0.20378	0.108658	0.999854	0.999992	0.999996	0.999563	0.208854	0.997193	0.998049	0.0279202	0.00742124	0.000201739	5.33547e-05	0.999562	0.154638	0.0772284
Leaf	Bacteria	Firmicutes	Bacilli	Bacillales	Bacillaceae_1	Domibacillus	3.93118	0.667908	0.0014219	0.0125662	0.999963	0.999807	0.0838922	0.289127	0.999854	0.999992	0.999996	0.155192	0.248962	0.551005	0.998049	0.00314695	0.200125	4.54894e-05	0.000413181	0.999562	0.0411075	0.999762
Leaf	Bacteria	Proteobacteria	Alphaproteobacteria	Rhodospirillales	Acetobacteraceae	Asaia	18.2405	5.2409e-27	2.82498e-18	3.97893e-22	0.999963	0.999807	0.9916	0.997759	0.999854	0.999992	0.999996	0.999563	0.998098	0.997193	0.998049	0.997344	0.969745	0.998243	0.874474	5.24264e-20	9.32906e-14	1.9236e-21
Leaf	Bacteria	Tenericutes	Mollicutes	Entomoplasmatales	Entomoplasmataceae	Mesoplasma	3.19462	1.81367e-12	1.83609e-07	2.05629e-06	0.999963	0.999807	0.9916	0.997759	0.999854	0.999992	0.999996	0.999563	0.998098	0.997193	0.998049	0.997344	0.991824	0.998243	0.692621	3.20037e-08	1.51438e-05	6.60998e-08
Leaf	Bacteria	Proteobacteria	Deltaproteobacteria	Myxococcales	Cystobacteraceae	Cystobacter	3.33801	0.334911	0.0205516	0.00950748	0.999963	0.999807	0.9916	0.997759	0.999854	0.999992	0.999996	0.999563	0.0815541	0.997193	0.998049	0.289601	0.128912	0.181103	0.127409	0.00699843	0.0676016	0.0107714
Leaf	Bacteria	Proteobacteria	Gammaproteobacteria	Enterobacterales	Enterobacteriaceae	Escherichia/Shigella	5.69208	0.999872	0.000727934	0.999756	0.999963	0.999807	0.00175789	0.972521	0.999854	0.999992	0.999996	0.000650585	0.998098	0.690298	0.387861	0.450774	0.775492	0.000327621	0.593686	0.999562	0.890134	0.999762
Leaf	Bacteria	Proteobacteria	Alphaproteobacteria	Rhodospirillales	Acetobacteraceae	Gluconobacter	2.29994	0.999872	0.00319623	0.999756	0.999963	0.999807	0.0284917	0.997759	0.999854	0.999992	0.999996	0.058054	0.998098	0.997193	0.0857909	0.997344	0.991824	0.00397654	0.996355	0.999562	NA	0.999762
Leaf	Bacteria	Proteobacteria	Alphaproteobacteria	Rhizobiales	Methylobacteriaceae	Methylorubrum	3.97212	0.0141715	0.0278305	0.0628965	0.999963	0.999807	0.0960698	0.159762	0.856628	0.999992	0.999996	0.104386	0.0550538	0.184509	0.998049	9.83899e-05	0.0932771	3.01419e-06	6.5942e-06	0.999562	0.0975929	0.999762
Leaf	Bacteria	Proteobacteria	Betaproteobacteria	Burkholderiales	Burkholderiaceae	Burkholderia	2.23127	0.999872	0.0441339	0.999756	0.999963	0.999807	0.174641	0.997759	0.999854	0.999992	0.999996	0.213329	0.998098	0.997193	0.479371	0.997344	0.991824	0.0313832	0.996355	0.999562	NA	0.999762
Leaf	Bacteria	Firmicutes	Bacilli	Lactobacillales	Lactobacillaceae	Lactobacillus	20.3213	8.07216e-12	0.999186	1.83512e-17	0.999963	4.61537e-08	0.9916	2.17912e-14	0.000299532	0.999992	7.86738e-09	4.56842e-06	2.22871e-09	0.791783	5.28605e-11	2.81536e-05	0.991824	4.06183e-07	0.0368415	0.999562	0.999824	5.32685e-10
Leaf	Bacteria	Actinobacteria	Actinobacteria	Bifidobacteriales	Bifidobacteriaceae	Bifidobacterium	23.7923	7.26174e-19	0.999186	3.10558e-09	0.999963	0.00882516	0.9916	6.79398e-07	0.152387	0.999992	0.000215199	0.0102826	1.7922e-13	0.969335	1.14562e-05	2.13683e-08	0.00913734	3.49936e-11	0.475802	0.999562	0.999824	0.00012341
Leaf	Bacteria	Actinobacteria	Actinobacteria	Micrococcales	Brevibacteriaceae	Brevibacterium	6.91878	0.02392	0.293251	0.00760528	0.999963	0.999807	0.9916	0.997759	0.999854	0.999992	0.999996	0.999563	6.87993e-07	0.997193	0.998049	0.00114744	0.000657285	0.000392459	5.73051e-07	0.0285101	0.239315	0.424274
Leaf	Bacteria	Firmicutes	Bacilli	Lactobacillales	Lactobacillaceae	Weissella	4.89749	0.00957761	0.0739424	0.0323205	0.999963	0.999807	0.9916	0.997759	0.999854	0.999992	0.999996	0.999563	4.27863e-05	0.997193	0.998049	0.000273045	4.03772e-05	1.15861e-05	1.48107e-06	0.517612	0.191518	0.181303
Leaf	Bacteria	Actinobacteria	Actinobacteria	Micrococcales	Intrasporangiaceae	Ornithinicoccus	2.72579	0.000822707	0.0698233	0.0382513	0.999963	0.999807	0.9916	0.859375	0.999854	0.999992	0.999996	0.633226	0.000105829	0.514336	0.998049	8.29527e-05	0.00230801	2.40568e-06	3.3076e-07	0.999562	0.175471	0.999762
Leaf	Bacteria	Actinobacteria	Actinobacteria	Geodermatophilales	Geodermatophilaceae	Geodermatophilus	9.13636	5.70128e-07	0.0642552	0.00198839	0.999963	0.999807	0.9916	0.50645	0.999854	0.999992	0.999996	0.999563	5.3029e-09	0.254016	0.998049	4.19094e-07	1.10946e-06	1.23994e-09	2.3197e-13	0.715449	0.154638	0.999762
Leaf	Bacteria	Cyanobacteria/Chloroplast	Cyanobacteria		Family_I	Brasilonema	4.73027	0.514117	0.219263	0.0227413	0.999963	0.999807	0.49446	0.997759	0.999854	0.999992	0.999996	0.986418	8.73817e-08	0.997193	0.998049	6.17297e-05	5.2562e-06	0.00969782	0.000349485	6.35477e-05	0.00287162	0.000602496
Leaf	Bacteria	Firmicutes	Bacilli	Lactobacillales	Streptococcaceae	Lactococcus	3.0115	0.179163	0.0642552	0.041887	0.999963	0.999807	0.9916	0.997759	0.999854	0.999992	0.999996	0.999563	5.51565e-06	0.997193	0.998049	0.00219011	0.000360089	0.000326867	0.000123777	0.0110152	0.146448	0.0764908
Leaf	Bacteria	Cyanobacteria/Chloroplast	Cyanobacteria		Family_I	GpI	13.5279	0.128971	0.0512717	0.0270161	0.999963	0.999807	0.9916	0.997759	0.999854	0.999992	0.999996	0.999563	5.5999e-05	0.997193	0.998049	0.00261976	5.69252e-05	0.000193198	4.66301e-05	0.0838855	0.146448	0.0298215
Leaf	Bacteria	Deinococcus-Thermus	Deinococci	Deinococcales	Deinococcaceae	Deinococcus	34.4158	0.999872	0.507808	0.0209941	0.999963	0.999807	0.9916	0.997759	0.999854	0.999992	0.999996	0.999563	0.288674	0.997193	0.998049	0.591373	0.125744	0.315783	0.0176427	0.666081	0.869491	0.162339
Leaf	Bacteria	Proteobacteria	Alphaproteobacteria	Rhizobiales	Rhizobiaceae	Shinella	1.15332	0.999872	0.999186	0.0252342	0.999963	0.999807	NA	0.258669	0.999854	0.999992	NA	NA	0.998098	0.216896	0.704419	NA	0.991824	0.998243	0.0165298	0.999562	NA	0.999762
Leaf	Bacteria	Firmicutes	Bacilli	Bacillales	Bacillaceae_1	Metabacillus	3.56188	7.1343e-07	0.999186	0.240196	0.999963	0.627421	0.599518	0.00573578	0.999854	0.999992	0.999996	0.999563	0.0364397	0.997193	0.998049	0.00161135	8.13483e-06	0.000138445	1.18127e-08	0.499024	0.999824	0.999762
Leaf	Bacteria	Proteobacteria	Gammaproteobacteria	Enterobacterales	Morganellaceae	Providencia	1.81886	0.999872	0.999186	0.999756	0.921193	0.999807	NA	0.997759	0.0314429	0.999992	0.318446	0.743541	0.998098	0.997193	0.998049	0.013186	0.540717	0.951394	0.996355	0.999562	NA	0.814129
Leaf	Bacteria	Proteobacteria	Betaproteobacteria	Burkholderiales	Comamonadaceae	Tepidimonas	39.2687	0.00669391	0.512884	0.197735	0.999963	0.999807	0.9916	0.997759	0.999854	0.999992	0.999996	0.999563	1.24167e-05	0.997193	0.998049	0.0294775	1.06827e-06	0.000180368	1.11214e-05	0.440436	0.999824	0.049204
Leaf	Bacteria	Firmicutes	Bacilli	Lactobacillales	Lactobacillaceae	Leuconostoc	4.237	2.77933e-07	0.999186	0.999756	0.999963	0.999807	0.9916	0.997759	0.999854	0.999992	0.999996	0.999563	1.28157e-05	0.997193	0.998049	0.000112487	4.28056e-05	6.35034e-06	3.51748e-06	0.999562	0.999824	0.999762
Leaf	Bacteria	Actinobacteria	Thermoleophilia	Solirubrobacterales	Solirubrobacteraceae	Solirubrobacter	23.064	0.000145281	0.234119	0.3738	0.999963	0.999807	0.9916	0.997759	0.999854	0.999992	0.999996	0.999563	0.000178355	0.997193	0.998049	0.000257564	0.000520937	2.69304e-06	1.99585e-06	0.999562	0.534427	0.999762
Leaf	Bacteria	Acidobacteria	Acidobacteria_Gp16			Gp16	10.4354	0.000107526	0.848259	0.999756	0.999963	0.999807	0.9916	0.997759	0.999854	0.999992	0.999996	0.999563	3.24376e-05	0.997193	0.998049	0.00204254	9.4777e-05	9.36559e-05	0.000332715	0.999562	0.999824	0.978118
Leaf	Bacteria	Deinococcus-Thermus	Deinococci	Thermales	Thermaceae	Meiothermus	6.98368	0.0130994	0.999186	0.304772	0.999963	0.999807	0.9916	0.997759	0.999854	0.999992	0.999996	0.999563	2.37445e-06	0.997193	0.998049	0.00024681	0.000746028	0.00638865	9.24374e-05	0.0980847	0.148074	0.627879
Leaf	Bacteria	Planctomycetes	Planctomycetacia	Planctomycetales	Isosphaeraceae	Aquisphaera	42.405	0.000169581	0.972647	0.805082	0.999963	0.999807	0.9916	0.997759	0.999854	0.999992	0.999996	0.999563	1.24167e-05	0.997193	0.998049	0.00185785	0.000121568	0.000167685	1.65466e-05	0.999562	0.973631	0.999762
Leaf	Bacteria	Actinobacteria	Actinobacteria	Mycobacteriales	Mycobacteriaceae	Mycobacterium	10.994	7.1718e-06	0.611974	0.999756	0.999963	0.999807	0.9916	0.997759	0.999854	0.999992	0.999996	0.999563	0.000261531	0.997193	0.998049	0.00024681	2.14518e-05	3.34081e-06	6.5942e-06	0.999562	0.869491	0.999762
Leaf	Bacteria	Bacteroidetes	Bacteroidia	Bacteroidales	Bacteroidaceae	Bacteroides	13.7859	0.00199778	0.999186	0.999756	0.999963	0.999807	0.9916	0.997759	0.999854	0.999992	0.999996	0.999563	0.000665652	0.997193	0.998049	0.0349325	0.00278849	0.00691611	0.00247067	0.999562	0.999824	0.999762
Leaf	Bacteria	Proteobacteria	Gammaproteobacteria	Xanthomonadales	Xanthomonadaceae	Lysobacter	18.8769	3.10363e-06	0.999186	0.999756	0.999963	0.999807	0.9916	0.997759	0.999854	0.999992	0.999996	0.999563	2.27366e-06	0.997193	0.998049	0.000764444	0.00320494	3.46999e-05	8.82965e-06	0.999562	0.999824	0.999762
Leaf	Bacteria	Actinobacteria	Actinobacteria	Micrococcales	Micrococcaceae	Paenarthrobacter	1.50745	0.00221095	0.999186	0.999756	0.999963	0.999807	NA	0.997759	0.999854	0.999992	0.999996	0.999563	0.00250375	0.997193	0.998049	0.0294775	0.00591099	0.00768419	0.00837523	0.999562	NA	0.999762
Leaf	Bacteria	Bacteroidetes	Bacteroidia	Bacteroidales	Dysgonomonadaceae	Dysgonomonas	8.35234	0.0163866	0.234119	0.260668	0.999963	0.999807	0.9916	0.997759	0.999854	0.999992	0.999996	0.999563	7.77405e-06	0.997193	0.998049	0.00202123	5.43051e-05	0.000171425	9.36857e-05	0.156952	0.398532	0.149704
Leaf	Bacteria	Proteobacteria	Alphaproteobacteria	Rhizobiales	Rhizobiaceae	Rhizobium	25.153	6.63858e-15	0.999186	0.999756	0.999963	0.965348	0.9916	0.997759	0.999854	0.999992	0.999996	0.176542	3.92837e-11	0.997193	0.998049	4.59424e-07	0.000258142	2.26306e-10	4.6746e-08	0.999562	0.999824	0.173967
Leaf	Bacteria	Proteobacteria	Gammaproteobacteria	Pseudomonadales	Pseudomonadaceae	Pseudomonas	55.1156	5.82425e-15	0.53796	0.999756	0.999963	0.999807	0.168755	0.997759	0.999854	0.999992	0.999996	0.743541	2.37826e-07	0.997193	0.998049	2.79463e-07	1.82703e-08	4.12707e-13	1.83883e-08	0.999562	0.999824	0.999762
Leaf	Bacteria	Deinococcus-Thermus	Deinococci	Thermales	Thermaceae	Thermus	32.502	0.000281808	0.999186	0.260668	0.999963	0.999807	0.9916	0.997759	0.999854	0.999992	0.999996	0.999563	1.35529e-07	0.997193	0.998049	0.00627517	1.15462e-06	0.00436976	7.59645e-07	0.323636	0.999824	0.270891
Leaf	Bacteria	Bacteroidetes	Chitinophagia	Chitinophagales	Chitinophagaceae	Flavitalea	11.5566	0.00206566	0.999186	0.999756	0.999963	0.999807	0.9916	0.997759	0.999854	0.999992	0.999996	0.999563	0.00450976	0.997193	0.998049	0.0473988	0.0111087	0.0103979	0.00416648	0.999562	0.999824	0.999762
Leaf	Bacteria	Proteobacteria	Betaproteobacteria	Neisseriales	Neisseriaceae	Neisseria	1.78873	0.00401883	0.875603	0.877139	0.999963	0.999807	NA	0.997759	0.999854	0.999992	0.999996	0.999563	0.000100519	0.997193	0.998049	0.00618943	0.000514948	0.00115237	0.000388729	0.844862	NA	0.692171
Leaf	Bacteria	Bacteroidetes	Chitinophagia	Chitinophagales	Chitinophagaceae	Flavisolibacter	12.1649	1.09293e-06	0.999186	0.999756	0.999963	0.999807	0.9916	0.997759	0.999854	0.999992	0.999996	0.999563	7.57197e-05	0.969335	0.998049	0.000553182	0.00746657	2.5724e-05	5.62628e-06	0.999562	0.999824	0.999762
Leaf	Bacteria	Proteobacteria	Gammaproteobacteria	Xanthomonadales	Xanthomonadaceae	Stenotrophomonas	9.55688	6.40471e-06	0.999186	0.999756	0.999963	0.999807	0.9916	0.997759	0.999854	0.999992	0.999996	0.999563	5.503e-05	0.997193	0.998049	0.000567032	6.33236e-06	0.000177701	0.000158873	0.999562	0.999824	0.976905
Leaf	Bacteria	Bacteroidetes	Cytophagia	Cytophagales	Hymenobacteraceae	Adhaeribacter	19.2558	1.27622e-07	0.999186	0.999756	0.999963	0.999807	0.973938	0.997759	0.999854	0.999992	0.999996	0.49114	0.000318925	0.997193	0.998049	0.00024681	0.00924553	2.51958e-06	4.57076e-05	0.999562	0.999824	0.905595
Leaf	Bacteria	Proteobacteria	Alphaproteobacteria	Rhizobiales	Devosiaceae	Devosia	22.5303	3.68151e-09	0.0988401	0.461409	0.999963	0.999807	0.9916	0.997759	0.999854	0.999992	0.999996	0.747823	3.21997e-10	0.997193	0.998049	1.17746e-06	6.53555e-07	4.36045e-11	3.23698e-10	0.999562	0.645501	0.999762
Leaf	Bacteria	Proteobacteria	Betaproteobacteria	Nitrosomonadales	Nitrosomonadaceae	Nitrosospira	4.50051	5.97418e-05	0.999186	0.999756	0.999963	0.999807	0.9916	0.997759	0.999854	0.999992	0.999996	0.999563	1.24167e-05	0.997193	0.998049	0.00218035	0.00190777	0.000159924	3.49891e-05	0.999562	0.999824	0.999762
Leaf	Bacteria	Actinobacteria	Actinobacteria	Pseudonocardiales	Pseudonocardiaceae	Actinomycetospora	4.67957	1.31251e-09	0.548582	0.999756	0.999963	0.999807	0.9916	0.997759	0.999854	0.999992	0.999996	0.999563	2.8967e-10	0.997193	0.998049	4.32284e-07	1.43676e-09	1.60769e-09	2.72235e-09	0.999562	0.869491	0.68726
Leaf	Bacteria	Acidobacteria	Blastocatellia	Blastocatellales	Blastocatellaceae	Aridibacter	9.74419	0.000146901	0.999186	0.999756	0.999963	0.999807	0.9916	0.997759	0.999854	0.999992	0.999996	0.999563	0.000428385	0.997193	0.998049	0.0137673	0.0044827	0.00227896	0.0011448	0.999562	0.999824	0.999762
Leaf	Bacteria	Actinobacteria	Actinobacteria	Pseudonocardiales	Pseudonocardiaceae	Pseudonocardia	11.3531	2.45921e-12	0.999186	0.999756	0.999963	0.999807	0.9916	0.997759	0.999854	0.999992	0.999996	0.999563	7.9977e-10	0.997193	0.998049	9.37375e-07	1.47988e-08	1.0669e-08	1.78391e-10	0.999562	0.999824	0.999762
Leaf	Bacteria	Firmicutes	Bacilli	Bacillales	Bacillaceae_1	Aeribacillus	2.09905	0.00115046	0.999186	0.999756	0.999963	0.999807	0.9916	0.997759	0.999854	0.999992	0.999996	0.999563	0.00165146	0.997193	0.998049	0.00962741	0.000121946	0.0260128	0.000426675	0.999562	NA	0.62663
Leaf	Bacteria	Proteobacteria	Alphaproteobacteria	Caulobacterales	Caulobacteraceae	Brevundimonas	20.2459	6.63858e-15	0.0607381	0.999756	0.999963	0.999807	0.271868	0.997759	0.999854	0.999992	0.999996	0.999563	3.21997e-10	0.310911	0.479371	9.77259e-07	0.000678111	0.00591145	1.90088e-09	0.999562	0.999824	0.0999138
Leaf	Bacteria	Actinobacteria	Actinobacteria	Micromonosporales	Micromonosporaceae	Actinoplanes	14.655	1.14926e-13	0.540416	0.28848	0.999963	0.999807	0.9916	0.997759	0.999854	0.999992	0.999996	0.999563	2.37495e-12	0.997193	0.998049	1.98522e-08	5.83046e-12	1.22216e-11	6.34519e-14	0.999562	0.645501	0.725797
Leaf	Bacteria	Actinobacteria	Actinobacteria	Micrococcales	Intrasporangiaceae	Phycicoccus	2.04828	1.09799e-06	0.999186	0.999756	0.999963	0.999807	NA	0.997759	0.999854	0.999992	0.999996	0.665771	1.29993e-05	0.271968	0.998049	0.00115536	0.030855	0.000110505	5.62628e-06	0.999562	NA	0.706713
Leaf	Bacteria	Actinobacteria	Actinobacteria	Micrococcales	Intrasporangiaceae	Terrabacter	2.2129	1.51477e-07	0.999186	0.999756	0.999963	0.999807	0.9916	0.997759	0.999854	0.999992	0.999996	0.999563	6.39437e-07	0.997193	0.998049	0.000134981	0.000540948	6.47575e-06	1.32489e-06	0.999562	NA	0.999762
Leaf	Bacteria	Proteobacteria	Alphaproteobacteria	Sphingomonadales	Erythrobacteraceae	Altererythrobacter	6.1853	0.000776828	0.999186	0.999756	0.999963	0.999807	0.9916	0.997759	0.999854	0.999992	0.999996	0.999563	0.00169291	0.997193	0.998049	0.0316113	0.0228566	0.00614641	0.00542447	0.999562	0.999824	0.999762
Leaf	Bacteria	Firmicutes	Bacilli	Bacillales	Planococcaceae	Rummeliibacillus	2.62307	8.19777e-05	0.15168	0.0947238	0.999963	0.999807	0.9916	0.997759	0.999854	0.999992	0.999996	0.999563	3.90186e-05	0.997193	0.998049	4.10423e-05	1.95814e-07	1.17871e-06	1.59608e-07	0.999562	0.274493	0.0914557
Leaf	Bacteria	Firmicutes	Clostridia	Clostridiales	Tissierellaceae	Gudongella	2.68823	0.000458376	0.999186	0.999756	0.999963	0.999807	0.9916	0.997759	0.999854	0.999992	0.999996	0.999563	0.000554027	0.997193	0.998049	0.0254606	0.00233819	0.00556049	0.00203746	0.999562	0.999824	0.999762
Leaf	Bacteria	Actinobacteria	Actinobacteria	Mycobacteriales	Nocardiaceae	Rhodococcus	11.2724	1.821e-06	0.772029	0.999756	0.999963	0.999807	0.9916	0.997759	0.999854	0.999992	0.999996	0.999563	1.99082e-06	0.997193	0.998049	0.000137594	3.59007e-06	3.45642e-06	1.99585e-06	0.999562	0.823837	0.952381
Leaf	Bacteria	Proteobacteria	Gammaproteobacteria	Enterobacterales	Morganellaceae	Proteus	1.43412	0.000564267	0.999186	0.999756	0.999963	0.999807	NA	0.997759	0.999854	0.999992	0.999996	0.999563	0.0034411	0.997193	0.998049	0.0495725	0.0205988	0.0166203	0.0416854	0.999562	NA	0.999762
Leaf	Bacteria	Proteobacteria	Gammaproteobacteria	Enterobacterales	Erwiniaceae	Pantoea	14.1931	1.15247e-11	0.999186	0.999756	0.999963	0.999807	0.9916	0.997759	0.999854	0.999992	0.62348	0.999563	9.95468e-10	0.997193	0.998049	7.34225e-09	1.78123e-07	2.95536e-06	1.73901e-05	0.999562	0.999824	0.999762
Leaf	Bacteria	Proteobacteria	Alphaproteobacteria	Rhodospirillales	Acetobacteraceae	Dankookia	3.48657	3.75158e-07	0.443373	0.999756	0.999963	0.999807	0.9916	0.997759	0.999854	0.999992	0.999996	0.999563	4.87102e-06	0.997193	0.998049	4.33974e-06	3.27816e-05	7.0806e-08	4.91542e-05	0.999562	0.645501	0.999762
Leaf	Bacteria	Proteobacteria	Gammaproteobacteria	Oceanospirillales	Halomonadaceae	Halomonas	2.90419	7.1343e-07	0.474561	0.999756	0.999963	0.999807	0.9916	0.997759	0.999854	0.999992	0.999996	0.999563	1.05287e-07	0.997193	0.998049	8.99179e-06	1.05947e-06	2.10063e-07	1.48107e-06	0.999562	0.645501	0.944141
Leaf	Bacteria	Proteobacteria	Gammaproteobacteria	Xanthomonadales	Xanthomonadaceae	Luteimonas	6.29312	5.60632e-09	0.999186	0.999756	0.999963	0.999807	0.9916	0.997759	0.999854	0.999992	0.999996	0.999563	3.48663e-08	0.997193	0.998049	8.04802e-05	1.12229e-06	1.31037e-06	2.03149e-07	0.999562	0.999824	0.999762
Leaf	Bacteria	Actinobacteria	Acidimicrobiia	Acidimicrobiales	Iamiaceae	Aquihabitans	6.57089	0.00397194	0.772029	0.805082	0.999963	0.999807	0.9916	0.997759	0.999854	0.999992	0.999996	0.999563	0.000477157	0.997193	0.998049	0.00937941	0.000913478	0.00101634	0.000349485	0.999562	0.890134	0.814129
Leaf	Bacteria	Acidobacteria	Acidobacteria_Gp6			Gp6	101.082	0.0189825	0.848259	0.999756	0.999963	0.999807	0.9916	0.997759	0.999854	0.999992	0.999996	0.999563	0.03105	0.997193	0.998049	0.0139151	0.0300422	0.00380819	0.00675565	0.999562	0.789032	0.999762
Leaf	Bacteria	Actinobacteria	Actinobacteria	Propionibacteriales	Nocardioidaceae	Marmoricola	2.18419	0.000838219	0.999186	0.639744	0.999963	0.999807	0.9916	0.997759	0.999854	0.999992	0.999996	0.999563	0.000159262	0.997193	0.998049	0.00156918	0.00143231	0.0103857	4.30118e-05	0.999562	NA	0.999762
Leaf	Bacteria	Bacteroidetes	Chitinophagia	Chitinophagales	Chitinophagaceae	Segetibacter	8.63433	2.43687e-06	0.999186	0.999756	0.999963	0.999807	0.9916	0.997759	0.999854	0.999992	0.999996	0.999563	0.000318925	0.997193	0.998049	0.00615858	0.016763	0.000495499	0.000118768	0.999562	0.999824	0.999762
Leaf	Bacteria	Actinobacteria	Actinobacteria	Micrococcales	Jonesiaceae	Sanguibacter	3.62539	5.1705e-07	0.17174	0.151201	0.999963	0.999807	0.9916	0.997759	0.999854	0.999992	0.999996	0.251522	7.16802e-08	0.228045	0.998049	0.00024681	0.000525954	1.39819e-08	2.1305e-09	0.999562	0.999824	0.999762
Leaf	Bacteria	Actinobacteria	Actinobacteria	Nakamurellales	Nakamurellaceae	Nakamurella	6.35769	9.9484e-06	0.999186	0.999756	0.999963	0.999807	0.9916	0.997759	0.999854	0.999992	0.999996	0.999563	0.000192618	0.997193	0.998049	0.0134569	0.0313013	0.012644	0.0129371	0.999562	0.999824	0.999762
Leaf	Bacteria	Bacteroidetes	Flavobacteriia	Flavobacteriales	Flavobacteriaceae	Antarcticibacterium	1.65884	8.98281e-06	0.999186	0.999756	0.999963	0.999807	NA	0.997759	0.999854	0.999992	0.999996	0.999563	0.000217078	0.997193	0.998049	0.00688181	0.0506151	0.00115237	0.000364839	0.999562	NA	0.814129
Leaf	Bacteria	Bacteroidetes	Cytophagia	Cytophagales	Cyclobacteriaceae	Belliella	2.07641	1.22501e-08	0.999186	0.999756	0.999963	0.999807	0.9916	0.997759	0.999854	0.999992	0.999996	0.316759	0.000113451	0.246188	0.998049	0.000682329	0.08033	5.96973e-05	1.38468e-05	0.999562	NA	0.05903
Leaf	Bacteria	Actinobacteria	Actinobacteria	Micrococcales	Microbacteriaceae	Pseudoclavibacter	5.70278	1.07712e-06	0.937609	0.750959	0.999963	0.667507	0.9916	0.366873	0.999854	0.999992	0.999996	0.119587	1.39859e-06	0.997193	0.462521	0.00185785	0.0602348	1.29076e-06	0.0308398	0.999562	0.999824	0.389915
Leaf	Bacteria	Proteobacteria	Alphaproteobacteria	Rhodobacterales	Rhodobacteraceae	Rubellimicrobium	11.5438	3.82922e-06	0.875603	0.973209	0.999963	0.999807	0.9916	0.997759	0.999854	0.999992	0.999996	0.145606	2.90279e-05	0.0987529	0.998049	0.000519879	0.128912	9.94743e-06	2.24652e-06	0.999562	0.999824	0.424274
Leaf	Bacteria	Proteobacteria	Gammaproteobacteria	Pasteurellales	Pasteurellaceae	Haemophilus	1.84263	0.34083	0.293251	0.236834	0.999963	0.999807	NA	0.997759	0.999854	0.999992	0.999996	0.999563	0.00165146	0.997193	0.998049	0.0303418	0.0110314	0.00943148	0.00437534	0.228265	NA	0.348914
Leaf	Bacteria	Proteobacteria	Alphaproteobacteria	Rhizobiales	Aurantimonadaceae	Aureimonas	3.51479	0.108815	0.0688139	0.0502618	0.999963	0.999807	0.9916	0.997759	0.999854	0.999992	0.999996	0.999563	5.58211e-05	0.997193	0.998049	0.0209578	0.000239966	0.000327621	0.000123782	0.0838855	0.534427	0.0680964
Leaf	Bacteria	Firmicutes	Bacilli	Lactobacillales	Enterococcaceae	Enterococcus	5.53766	0.175341	0.80717	0.999756	0.999963	0.999807	0.9916	0.648675	0.999854	0.999992	0.999996	0.999563	0.000318925	0.997193	0.998049	0.00963489	0.00361459	0.0200129	0.219773	0.190004	0.321412	0.330466
Leaf	Bacteria	Proteobacteria	Alphaproteobacteria	Rhizobiales	Bradyrhizobiaceae	Bradyrhizobium	7.49193	0.108724	0.929496	0.999756	0.999963	0.999807	0.9916	0.997759	0.999854	0.999992	0.999996	0.999563	0.0111083	0.997193	0.998049	0.0418006	0.277015	0.0234302	0.135392	0.999562	0.770925	0.999762
Leaf	Bacteria	Proteobacteria	Oligoflexia	Oligoflexales	Oligoflexaceae	Oligoflexus	13.6291	0.00172698	0.999186	0.999756	0.999963	0.999807	0.9916	0.997759	0.999854	0.999992	0.999996	0.999563	0.0180268	0.997193	0.998049	0.0877329	0.0217921	0.0382922	0.0173575	0.999562	0.999824	0.999762
Leaf	Bacteria	Proteobacteria	Alphaproteobacteria	Caulobacterales	Caulobacteraceae	Phenylobacterium	22.2436	0.000303567	0.999186	0.999756	0.999963	0.999807	0.9916	0.997759	0.999854	0.999992	0.999996	0.999563	0.0026535	0.997193	0.998049	0.0573784	0.0340033	0.0437987	0.0129371	0.999562	0.999824	0.999762
Leaf	Bacteria	Bacteroidetes	Bacteroidia	Bacteroidales	Bacteroidaceae	Phocaeicola	2.66021	0.000557548	0.999186	0.999756	0.999963	0.999807	0.9916	0.997759	0.999854	0.999992	0.999996	0.999563	0.00237282	0.997193	0.998049	0.315668	0.00579913	0.0116414	0.00512094	0.999562	0.999824	0.999762
Leaf	Bacteria	Proteobacteria	Alphaproteobacteria	Sphingomonadales	Erythrobacteraceae	Novosphingobium	15.1739	1.98185e-06	0.999186	0.999756	0.999963	0.999807	0.9916	0.997759	0.999854	0.999992	0.504292	0.999563	0.00075533	0.997193	0.998049	0.997344	0.0451144	0.0424707	0.0014023	0.999562	0.0749945	0.744099
Leaf	Bacteria	Actinobacteria	Actinobacteria	Micrococcales	Microbacteriaceae	Agromyces	6.44047	3.19759e-06	0.999186	0.999756	0.999963	0.999807	0.9916	0.997759	0.999854	0.999992	0.576815	0.860664	1.6784e-05	0.42152	0.998049	0.217774	0.0340033	0.000146592	6.61453e-06	0.999562	0.86324	0.916033
Leaf	Bacteria	Proteobacteria	Betaproteobacteria	Burkholderiales	Burkholderiaceae	Ralstonia	2.25234	3.08353e-05	0.999186	0.999756	0.999963	0.999807	0.9916	0.997759	0.999854	0.999992	0.999996	0.999563	0.00139912	0.997193	0.998049	0.0829727	0.0121404	9.83412e-05	0.000111878	0.999562	NA	0.999762
Leaf	Bacteria	Deinococcus-Thermus	Deinococci	Trueperales	Trueperaceae	Truepera	4.71248	0.0125172	0.999186	0.999756	0.999963	0.999807	0.9916	0.997759	0.999854	0.999992	0.999996	0.999563	0.0159784	0.997193	0.998049	0.153524	0.0238173	0.0425159	0.0368415	0.999562	0.999824	0.999762
Leaf	Bacteria	Firmicutes	Clostridia	Clostridiales	Lachnospiraceae	Cellulosilyticum	5.87258	0.0206175	0.999186	0.999756	0.999963	0.999807	0.9916	0.997759	0.999854	0.999992	0.999996	0.999563	0.00964271	0.997193	0.998049	0.098118	0.016763	0.0313832	0.0163042	0.999562	0.999824	0.999762
Leaf	Bacteria	Firmicutes	Clostridia	Clostridiales	Clostridiales_Incertae_Sedis_XIII	Mogibacterium	2.58683	0.00268937	0.999186	0.999756	0.999963	0.999807	0.9916	0.997759	0.999854	0.999992	0.999996	0.999563	0.00445388	0.997193	0.998049	0.0663546	0.0118648	0.0213245	0.0155026	0.999562	0.999824	0.999762
Leaf	Bacteria	Proteobacteria	Gammaproteobacteria	Pseudomonadales	Moraxellaceae	Moraxella	3.26389	2.17023e-05	0.999186	0.999756	0.999963	0.999807	0.9916	0.997759	0.999854	0.999992	0.999996	0.999563	2.9182e-05	0.997193	0.998049	0.170812	0.00699389	0.00240165	0.000146154	0.999562	0.999824	0.999762
Leaf	Bacteria	Actinobacteria	Nitriliruptoria	Nitriliruptorales	Nitriliruptoraceae	Nitriliruptor	2.43581	0.00185629	0.999186	0.999756	0.999963	0.999807	0.9916	0.997759	0.999854	0.999992	0.999996	0.999563	0.0089747	0.997193	0.998049	0.0989522	0.0205988	0.0359234	0.0201773	0.999562	0.999824	0.999762
Leaf	Bacteria	Actinobacteria	Thermoleophilia	Solirubrobacterales	Parviterribacteraceae	Parviterribacter	7.46203	0.0209631	0.999186	0.999756	0.999963	0.999807	0.9916	0.997759	0.999854	0.999992	0.999996	0.999563	0.00752565	0.997193	0.998049	0.136672	0.0258296	0.043118	0.00695699	0.999562	0.999824	0.999762
Leaf	Bacteria	Actinobacteria	Rubrobacteria	Rubrobacterales	Rubrobacteraceae	Rubrobacter	8.03425	0.00461669	0.999186	0.999756	0.999963	0.999807	0.9916	0.997759	0.999854	0.999992	0.999996	0.999563	0.00841466	0.997193	0.998049	0.0739493	0.0148491	0.0309905	0.0170962	0.999562	0.999824	0.999762
Leaf	Bacteria	Proteobacteria	Deltaproteobacteria	Myxococcales	Myxococcaceae	Aggregicoccus	7.89776	0.0014115	0.999186	0.999756	0.999963	0.999807	0.9916	0.997759	0.999854	0.999992	0.999996	0.999563	0.0200848	0.997193	0.998049	0.0989522	0.0203679	0.0314954	0.0165298	0.999562	0.999824	0.999762
Leaf	Bacteria	Actinobacteria	Actinobacteria	Micrococcales	Micrococcaceae	Micrococcoides	2.34229	1.07138e-09	0.999186	0.999756	0.999963	0.999807	0.9916	0.997759	0.999854	0.999992	0.999996	0.999563	1.38912e-07	0.997193	0.998049	0.0594169	1.78679e-05	1.19731e-06	5.29905e-06	0.999562	NA	0.999762
Leaf	Bacteria	Planctomycetes	Planctomycetacia	Planctomycetales	Isosphaeraceae	Singulisphaera	60.1793	0.000678119	0.999186	0.999756	0.999963	0.999807	0.9916	0.997759	0.999854	0.999992	0.999996	0.999563	0.0106072	0.997193	0.998049	0.0739493	0.0186951	0.0213245	0.00955612	0.999562	0.999824	0.999762
Leaf	Bacteria	Actinobacteria	Actinobacteria	Kineosporiales	Kineosporiaceae	Kineosporia	4.12992	8.48793e-05	0.999186	0.770928	0.999963	0.999807	0.973938	0.445233	0.999854	0.999992	0.563112	0.999563	0.012614	0.997193	0.998049	0.201842	0.00745656	0.000167685	9.24417e-06	0.999562	0.999824	0.999762
Leaf	Bacteria	Proteobacteria	Gammaproteobacteria	Chromatiales	Thioprofundaceae	Thioprofundum	3.68333	0.0214823	0.999186	0.999756	0.999963	0.999807	0.9916	0.997759	0.999854	0.999992	0.999996	0.999563	0.0220304	0.997193	0.998049	0.117408	0.0408239	0.043595	0.0251822	0.999562	0.999824	0.999762
Leaf	Bacteria	Firmicutes	Bacilli	Bacillales	Bacillaceae_2	Gracilibacillus	1.37147	0.00585026	0.999186	0.999756	0.999963	0.999807	NA	0.997759	0.999854	0.999992	0.999996	0.999563	0.0236863	0.997193	0.998049	0.0813723	0.0178382	0.0308433	0.0260965	0.999562	NA	0.999762
Leaf	Bacteria	Firmicutes	Bacilli	Lactobacillales	Lactobacillaceae	Fructobacillus	1.30222	0.00258066	0.999186	0.999756	0.999963	0.999807	NA	0.997759	0.999854	0.999992	0.999996	0.999563	0.0159784	0.997193	0.998049	0.109171	0.0313003	0.0488108	0.0676103	0.999562	NA	0.999762
Leaf	Bacteria	Proteobacteria	Gammaproteobacteria	Aeromonadales	Aeromonadaceae	Aeromonas	1.89784	0.0163887	0.999186	0.999756	0.999963	0.999807	NA	0.997759	0.999854	0.999992	0.999996	0.999563	0.0040489	0.997193	0.998049	0.214545	0.00221153	0.0116414	0.102415	0.999562	NA	0.766013
Leaf	Bacteria	Bacteroidetes	Bacteroidia	Bacteroidales	Dysgonomonadaceae	Petrimonas	1.26832	0.00422714	0.999186	0.999756	0.999963	0.999807	NA	0.997759	0.999854	0.999992	0.999996	0.999563	0.0250711	0.997193	0.998049	0.136672	0.046198	0.0695734	0.0456236	0.999562	NA	0.999762
Leaf	Bacteria	Firmicutes	Negativicutes	Acidaminococcales	Acidaminococcaceae	Phascolarctobacterium	1.2815	0.00560971	0.999186	0.999756	0.999963	0.999807	NA	0.997759	0.999854	0.999992	0.999996	0.999563	0.0220051	0.997193	0.998049	0.130035	0.0410682	0.0631141	0.0407502	0.999562	NA	0.999762
Leaf	Bacteria	Proteobacteria	Gammaproteobacteria	Cellvibrionales	Cellvibrionaceae	Eionea	1.27603	0.00457484	0.999186	0.999756	0.999963	0.999807	NA	0.997759	0.999854	0.999992	0.999996	0.999563	0.0223767	0.997193	0.998049	0.130228	0.041997	0.0642276	0.0416854	0.999562	NA	0.999762
Leaf	Bacteria	Firmicutes	Bacilli	Lactobacillales	Aerococcaceae	Facklamia	1.63149	0.0195281	0.999186	0.999756	0.999963	0.999807	NA	0.997759	0.999854	0.999992	0.999996	0.999563	0.00226615	0.997193	0.998049	0.106516	0.204376	0.012644	0.00599717	0.999562	NA	0.999762
Leaf	Bacteria	Bacteroidetes	Cytophagia	Cytophagales	Cytophagaceae	Dyadobacter	15.1323	3.55091e-06	0.999186	0.999756	0.999963	0.999807	0.9916	0.997759	0.999854	0.999992	0.999996	0.999563	7.57197e-05	0.997193	0.998049	0.214545	0.0506151	0.0161241	0.00171505	0.999562	0.869491	0.72898
Leaf	Bacteria	Gemmatimonadetes	Longimicrobia	Longimicrobiales	Longimicrobiaceae	Longimicrobium	29.6374	0.00629872	0.999186	0.999756	0.999963	0.999807	0.9916	0.997759	0.999854	0.999992	0.999996	0.999563	0.00455168	0.997193	0.998049	0.0632166	0.252174	0.0160664	0.00836004	0.999562	0.999824	0.999762
Leaf	Bacteria	Actinobacteria	Actinobacteria	Propionibacteriales	Nocardioidaceae	Aeromicrobium	5.01863	0.0267751	0.704962	0.856656	0.999963	0.999807	0.9916	0.997759	0.999854	0.812455	0.227041	0.999563	0.00455168	0.997193	0.998049	0.997344	0.165179	0.00340066	0.00217913	0.999562	0.645501	0.999762
Leaf	Bacteria	Proteobacteria	Deltaproteobacteria	Myxococcales	Myxococcaceae	Corallococcus	13.899	0.0053019	0.999186	0.999756	0.999963	0.999807	0.9916	0.997759	0.999854	0.999992	0.999996	0.999563	0.00998441	0.997193	0.998049	0.0518924	0.0832163	0.0179678	0.00471259	0.999562	0.999824	0.999762
Leaf	Bacteria	Bacteroidetes	Sphingobacteriia	Sphingobacteriales	Sphingobacteriaceae	Mucilaginibacter	23.9548	0.00163989	0.999186	0.999756	0.999963	0.999807	0.9916	0.997759	0.999854	0.999992	0.999996	0.327364	0.0465912	0.997193	0.998049	0.997344	0.991824	0.0358445	0.21773	0.999562	0.402853	0.0641992
Leaf	Bacteria	Proteobacteria	Betaproteobacteria	Burkholderiales	Comamonadaceae	Ottowia	3.96481	0.00115046	0.999186	0.999756	0.999963	0.999807	0.9916	0.997759	0.999854	0.999992	0.999996	0.999563	0.038152	0.997193	0.998049	0.0649131	0.171836	0.0181028	0.0800149	0.999562	0.999824	0.999762
Leaf	Bacteria	Proteobacteria	Betaproteobacteria	Burkholderiales	Alcaligenaceae	Advenella	1.522	0.0393308	0.999186	0.999756	0.999963	0.999807	NA	0.997759	0.999854	0.999992	0.999996	0.999563	0.0137854	0.997193	0.998049	0.113004	0.384318	0.0465832	0.484472	0.999562	NA	0.999762
Leaf	Bacteria	Proteobacteria	Alphaproteobacteria	Rhizobiales	Bradyrhizobiaceae	Tardiphaga	1.29519	0.00199778	0.999186	0.999756	0.999963	0.999807	NA	0.997759	0.999854	0.999992	0.999996	0.999563	0.0168954	0.997193	0.998049	0.121254	0.190498	0.0540861	0.0335418	0.999562	NA	0.999762
Leaf	Bacteria	Proteobacteria	Betaproteobacteria	Burkholderiales	Alcaligenaceae	Achromobacter	1.38556	0.0238159	0.999186	0.999756	0.999963	0.999807	NA	0.997759	0.999854	0.999992	0.999996	0.999563	0.0392362	0.997193	0.998049	0.126173	0.108359	0.0588441	0.0551355	0.999562	NA	0.999762
Leaf	Bacteria	Bacteroidetes	Chitinophagia	Chitinophagales	Chitinophagaceae	Terrimonas	18.1691	0.0212158	0.999186	0.999756	0.999963	0.999807	0.9916	0.997759	0.999854	0.999992	0.999996	0.999563	0.0469796	0.997193	0.998049	0.24671	0.0832163	0.128985	0.0997878	0.999562	0.999824	0.999762
Leaf	Bacteria	Bacteroidetes	Flavobacteriia	Flavobacteriales	Flavobacteriaceae	Flavobacterium	70.8713	0.00447805	0.999186	0.999756	0.999963	0.999807	0.9916	0.997759	0.999854	0.999992	0.999996	0.999563	0.0167934	0.997193	0.998049	0.151933	0.504539	0.128985	0.0824074	0.999562	0.999824	0.929244
Leaf	Bacteria	Bacteroidetes	Bacteroidia	Bacteroidales	Prolixibacteraceae	Maribellus	1.24891	0.00792159	0.999186	0.999756	0.999963	0.999807	NA	0.997759	0.999854	0.999992	0.999996	0.999563	0.0392362	0.997193	0.998049	0.178143	0.0683278	0.0987213	0.0672904	0.999562	NA	0.999762
Leaf	Bacteria	Actinobacteria	Actinobacteria	Geodermatophilales	Geodermatophilaceae	Antricoccus	1.3234	0.00658398	0.999186	0.999756	0.999963	0.999807	NA	0.997759	0.999854	0.999992	0.999996	0.999563	0.036611	0.997193	0.998049	0.180434	0.829563	0.0974384	0.064719	0.999562	NA	0.475569
Leaf	Bacteria	Firmicutes	Bacilli	Lactobacillales	Carnobacteriaceae	Granulicatella	1.33145	0.012291	0.999186	0.999756	0.999963	0.999807	NA	0.997759	0.999854	0.999992	0.999996	0.999563	0.047028	0.997193	0.998049	0.997344	0.153482	0.120649	0.110823	0.999562	NA	0.999762
Leaf	Bacteria	Actinobacteria	Actinobacteria	Micrococcales	Cellulomonadaceae	Actinotalea	1.22085	0.0129507	0.999186	0.999756	0.999963	0.999807	NA	0.997759	0.999854	0.999992	0.999996	0.999563	0.0481943	0.997193	0.998049	0.210324	0.0831748	0.120867	0.0820895	0.999562	NA	0.999762
Leaf	Bacteria	Actinobacteria	Actinobacteria	Micrococcales	Demequinaceae	Demequina	4.45974	0.0115453	0.999186	0.999756	0.999963	0.999807	0.9916	0.997759	0.999854	0.999992	0.999996	0.999563	0.0485892	0.997193	0.998049	0.245063	0.0853396	0.128985	0.124489	0.999562	0.999824	0.999762
Leaf	Bacteria	Firmicutes	Bacilli	Lactobacillales	Lactobacillaceae	Limosilactobacillus	2.82329	0.056472	0.999186	0.999756	0.999963	0.999807	0.9916	0.997759	0.999854	0.999992	0.999996	0.999563	0.0223767	0.997193	0.998049	0.0712673	0.0128892	0.0313832	0.046875	0.999562	0.999824	0.952381
Leaf	Bacteria	Firmicutes	Bacilli	Lactobacillales	Aerococcaceae	Suicoccus	1.47396	0.44625	0.772029	0.918081	0.999963	0.999807	NA	0.997759	0.999854	0.999992	0.999996	0.999563	0.0269597	0.997193	0.998049	0.130035	0.0375392	0.0591026	0.0551638	0.844862	NA	0.586288
Leaf	Bacteria	Firmicutes	Bacilli	Bacillales	Planococcaceae	Ureibacillus	1.6179	0.580621	0.48724	0.387576	0.999963	0.999807	NA	0.997759	0.999854	0.999992	0.999996	0.999563	0.0165393	0.997193	0.998049	0.0982049	0.1319	0.0397507	0.0237148	0.499024	NA	0.952717
Leaf	Bacteria	Proteobacteria	Betaproteobacteria	Burkholderiales	Oxalobacteraceae	Pseudoduganella	1.88423	0.140465	0.772029	0.999756	0.999963	0.999807	NA	0.535114	0.999854	0.999992	0.62348	0.999563	0.0261095	0.896265	0.756775	0.0573784	0.0763682	0.0174802	0.996355	0.999562	NA	0.999762
Leaf	Bacteria	Firmicutes	Bacilli	Bacillales	Bacillaceae_1	Geobacillus	11.9322	0.283352	0.999186	0.935056	0.999963	0.999807	0.943804	0.997759	0.999854	0.999992	0.999996	0.999563	0.00841466	0.997193	0.998049	0.356319	0.199473	0.779848	0.0260726	0.746419	0.999824	0.999762
Leaf	Bacteria	Acidobacteria	Acidobacteria_Gp1			Edaphobacter	4.37822	0.999872	0.999186	0.999756	0.999963	0.806171	0.399897	0.258669	0.999854	0.999992	0.999996	0.999563	0.0183735	0.997193	0.998049	0.997344	0.991824	0.998243	0.996355	0.0601707	0.999824	0.999762
Leaf	Bacteria	Acidobacteria	Acidobacteria_Gp14			Gp14	1.1731	0.999872	0.999186	0.999756	0.999963	0.806171	NA	0.283667	0.999854	0.999992	NA	NA	0.0250711	0.997193	0.998049	0.997344	0.991824	0.998243	0.996355	0.0871685	NA	0.999762
Leaf	Bacteria	Actinobacteria	Actinobacteria	Streptosporangiales	Nocardiopsaceae	Nocardiopsis	3.60618	0.0393048	0.443373	0.328379	0.999963	0.999807	0.872737	0.649606	0.999854	0.999992	0.999996	0.999563	0.0974892	0.997193	0.998049	0.00962741	0.00488892	0.00152364	0.000459924	0.999562	0.605585	0.767004
Leaf	Bacteria	Firmicutes	Bacilli	Lactobacillales	Carnobacteriaceae	Carnobacterium	1.84189	0.000412762	0.999186	0.999756	0.999963	0.999807	NA	0.997759	0.785161	0.999992	0.999996	0.109826	0.0849384	0.0560943	0.998049	0.0254606	0.991824	0.00605955	0.0023293	0.999562	NA	0.0274673
Leaf	Bacteria	Firmicutes	Bacilli	Lactobacillales	Carnobacteriaceae	Desemzia	1.6863	0.111587	0.548582	0.461409	0.999963	0.999807	NA	0.997759	0.999854	0.999992	0.999996	0.999563	0.0638175	0.997193	0.998049	0.0345433	0.00442678	0.00929436	0.003893	0.999562	NA	0.389915
Leaf	Bacteria	Firmicutes	Bacilli	Bacillales	Staphylococcaceae	Staphylococcus	5.13005	0.0245986	0.875603	0.0948775	0.999963	0.999807	0.9916	0.139218	0.999854	0.999992	0.999996	0.999563	0.138968	0.997193	0.998049	0.054229	0.00148234	0.00377774	2.65221e-05	0.999562	0.999824	0.645018
Leaf	Bacteria	Proteobacteria	Alphaproteobacteria	Rhizobiales	Rhodobiaceae	Rhodobium	1.54901	0.0389464	0.999186	0.999756	0.999963	0.999807	NA	0.997759	0.999854	0.999992	0.999996	0.999563	0.235627	0.997193	0.998049	0.0829727	0.0189109	0.0313832	0.0818059	0.999562	NA	0.999762
Leaf	Bacteria	Proteobacteria	Betaproteobacteria	Burkholderiales	Comamonadaceae	Schlegelella	1.48835	0.00903762	0.999186	0.999756	0.999963	0.999807	NA	0.997759	0.999854	0.999992	0.999996	0.999563	0.374072	0.997193	0.998049	0.100209	0.0238173	0.425255	0.0236283	0.999562	NA	0.999762
Leaf	Bacteria	Proteobacteria	Betaproteobacteria	Burkholderiales	Oxalobacteraceae	Massilia	68.3712	7.41856e-07	0.999186	0.999756	0.999963	0.999807	0.187334	0.0974457	0.999854	0.999992	0.576815	0.213329	0.998098	0.127568	0.998049	0.997344	0.991824	0.0112413	0.00471259	0.00052913	0.0209293	0.000602496
Leaf	Bacteria	Firmicutes	Bacilli	Bacillales	Thermoactinomycetaceae_1	Thermoactinomyces	3.45593	0.025466	0.999186	0.918081	0.999963	0.999807	0.599518	0.328045	0.999854	0.999992	0.563112	0.999563	0.510376	0.997193	0.998049	0.950484	0.199473	0.00981576	0.00263018	0.999562	0.999824	0.999762
Leaf	Bacteria	Bacteroidetes	Cytophagia	Cytophagales	Cytophagaceae	Spirosoma	24.0519	0.0368673	0.999186	0.999756	0.921193	0.999807	0.9916	0.997759	0.999854	0.583406	0.099659	0.999563	0.0569921	0.997193	0.998049	0.508898	0.37971	0.120709	0.0854717	0.999562	0.0337185	0.999762
Leaf	Bacteria	Planctomycetes	Planctomycetacia	Planctomycetales	Isosphaeraceae	Tautonia	18.2962	0.044947	0.999186	0.999756	0.999963	0.999807	0.9916	0.997759	0.999854	0.999992	0.999996	0.999563	0.0966633	0.997193	0.998049	0.238776	0.0916519	0.124129	0.0844743	0.999562	0.999824	0.999762
Leaf	Bacteria	Tenericutes	Mollicutes	Entomoplasmatales	Spiroplasmataceae	Spiroplasma	2.29833	0.0380856	0.999186	0.999756	0.999963	0.999807	0.9916	0.997759	0.999854	0.999992	0.999996	0.999563	0.114706	0.997193	0.998049	0.345705	0.172521	0.234139	0.475802	0.999562	NA	0.999762
Leaf	Bacteria	Acidobacteria	Acidobacteria_Gp10			Gp10	23.8114	0.0495455	0.999186	0.999756	0.999963	0.999807	0.9916	0.997759	0.999854	0.999992	0.999996	0.999563	0.0815541	0.997193	0.998049	0.192751	0.197329	0.0864634	0.05069	0.999562	0.999824	0.999762
Leaf	Bacteria	Bacteroidetes	Cytophagia	Cytophagales	Cytophagaceae	Tellurirhabdus	4.41149	0.0402203	0.999186	0.999756	0.999963	0.999807	0.9916	0.997759	0.999854	0.999992	0.999996	0.999563	0.0880409	0.997193	0.998049	0.325145	0.141821	0.201763	0.140297	0.999562	0.999824	0.999762
Leaf	Bacteria	Bacteroidetes	Bacteroidia	Bacteroidales	Porphyromonadaceae	Porphyromonas	2.31182	0.0109505	0.999186	0.999756	0.999963	0.999807	0.9916	0.997759	0.999854	0.999992	0.999996	0.999563	0.0507039	0.997193	0.998049	0.234481	0.0870824	0.128985	0.0854375	0.999562	NA	0.999762
Leaf	Bacteria	Bacteroidetes	Bacteroidia	Bacteroidales	Dysgonomonadaceae	Fermentimonas	1.28256	0.0103941	0.999186	0.999756	0.999963	0.999807	NA	0.997759	0.999854	0.999992	0.999996	0.999563	0.485713	0.997193	0.998049	0.214545	0.0837777	0.123635	0.0833696	0.999562	NA	0.999762
Leaf	Bacteria	Firmicutes	Clostridia	Clostridiales	Lachnospiraceae	Mediterraneibacter	4.57041	0.0474151	0.999186	0.999756	0.999963	0.999807	0.9916	0.997759	0.999854	0.999992	0.999996	0.999563	0.145484	0.997193	0.998049	0.329529	0.765676	0.207896	0.146241	0.999562	0.999824	0.999762
Leaf	Bacteria	Firmicutes	Bacilli	Lactobacillales	Lactobacillaceae	Pediococcus	1.19424	0.025466	0.999186	0.999756	0.999963	0.999807	NA	0.997759	0.999854	0.999992	NA	NA	0.0886478	0.997193	0.998049	0.292306	0.190498	0.188627	0.136411	0.999562	NA	0.999762
Leaf	Bacteria	Firmicutes	Clostridia	Clostridiales	Peptostreptococcaceae	Peptacetobacter	1.22658	0.0113932	0.999186	0.999756	0.999963	0.999807	NA	0.997759	0.999854	0.999992	0.999996	0.999563	0.050548	0.997193	0.998049	0.207853	0.0837777	0.121988	0.0833696	0.999562	NA	0.999762
Leaf	Bacteria	Proteobacteria	Gammaproteobacteria	Chromatiales	Halothiobacillaceae	Thiovirga	1.1943	0.0337086	0.999186	0.999756	0.999963	0.999807	NA	0.997759	0.999854	0.999992	NA	NA	0.102302	0.997193	0.998049	0.29988	0.15463	0.204483	0.150515	0.999562	NA	0.999762
Leaf	Bacteria	Firmicutes	Clostridia	Clostridiales	Peptostreptococcaceae	Sporacetigenium	1.49496	0.01418	0.121433	0.0778776	0.999963	0.999807	NA	0.997759	0.999854	0.999992	0.999996	0.999563	0.696813	0.997193	0.998049	0.997344	0.991824	0.998243	0.996355	0.999562	NA	0.0772284
Leaf	Bacteria	Proteobacteria	Gammaproteobacteria	Alteromonadales	Idiomarinaceae	Aliidiomarina	2.33928	0.0393048	0.999186	0.999756	0.999963	0.999807	0.9916	0.997759	0.999854	0.999992	0.999996	0.999563	0.0681864	0.997193	0.998049	0.285174	0.113259	0.165672	0.284927	0.999562	NA	0.999762
Leaf	Bacteria	Firmicutes	Bacilli	Bacillales	Planococcaceae	Sporosarcina	2.67562	0.0472808	0.999186	0.999756	0.999963	0.999807	0.733772	0.532901	0.999854	0.999992	0.671218	0.999563	0.998098	0.997193	0.998049	0.997344	0.312914	0.128985	0.0833696	0.551174	0.398532	0.999762
Leaf	Bacteria	Firmicutes	Clostridia	Clostridiales	Lachnospiraceae	Lachnospiracea_incertae_sedis	1.21964	0.0163887	0.999186	0.999756	0.999963	0.999807	NA	0.997759	0.999854	0.999992	0.999996	0.999563	0.064004	0.997193	0.998049	0.233924	0.101978	0.14174	0.100324	0.999562	NA	0.999762
Leaf	Bacteria	Firmicutes	Bacilli	Bacillales	Bacillaceae_2	Pseudogracilibacillus	1.28888	0.0393048	0.999186	0.999756	0.999963	0.999807	NA	0.997759	0.999854	0.999992	0.999996	0.999563	0.0551656	0.997193	0.998049	0.186941	0.0696186	0.101752	0.0682563	0.999562	NA	0.999762
Leaf	Bacteria	Firmicutes	Clostridia	Clostridiales	Clostridiaceae_1	Youngiibacter	1.23505	0.0238886	0.999186	0.999756	0.999963	0.999807	NA	0.997759	0.999854	0.999992	0.999996	0.999563	0.0858405	0.997193	0.998049	0.289601	0.413989	0.185981	0.246546	0.999562	NA	0.999762
Leaf	Bacteria	Actinobacteria	Actinobacteria	Micrococcales	Microbacteriaceae	Leucobacter	3.71859	0.0499429	0.999186	0.999756	0.999963	0.999807	0.9916	0.997759	0.999854	0.999992	0.999996	0.999563	0.194684	0.997193	0.998049	0.443567	0.248454	0.0880281	0.0833696	0.999562	0.999824	0.999762
Leaf	Bacteria	Firmicutes	Bacilli	Lactobacillales	Lactobacillaceae	Liquorilactobacillus	1.39935	0.00560091	0.134324	0.0895093	0.999963	0.999807	NA	0.997759	0.999854	0.999992	0.999996	0.999563	0.998098	0.997193	0.998049	0.997344	0.991824	0.998243	0.996355	0.0871685	NA	0.240525
Leaf	Bacteria	Firmicutes	Clostridia	Clostridiales	Clostridiales_Incertae_Sedis_XIII	Ihubacter	3.40369	0.0322577	0.999186	0.999756	0.999963	0.999807	0.9916	0.997759	0.999854	0.999992	0.999996	0.999563	0.0723553	0.997193	0.998049	0.292306	0.172521	0.174197	0.119301	0.999562	0.999824	0.999762
Leaf	Bacteria	Proteobacteria	Gammaproteobacteria	Xanthomonadales	Rhodanobacteraceae	Chiayiivirga	1.19295	0.049509	0.999186	0.999756	0.999963	0.999807	NA	0.997759	0.999854	0.999992	NA	NA	0.116523	0.997193	0.998049	0.319387	0.171836	0.225479	0.168896	0.999562	NA	0.999762
Leaf	Bacteria	Firmicutes	Clostridia	Clostridiales	Ruminococcaceae	Oscillibacter	3.42391	0.0484176	0.999186	0.999756	0.999963	0.999807	0.9916	0.997759	0.999854	0.999992	0.999996	0.999563	0.115633	0.997193	0.998049	0.304445	0.132017	0.187471	0.132284	0.999562	0.999824	0.999762
Leaf	Bacteria	Actinobacteria	Actinobacteria	Micrococcales	Jonesiaceae	Populibacterium	1.22794	0.0135844	0.999186	0.999756	0.999963	0.999807	NA	0.997759	0.999854	0.999992	0.999996	0.999563	0.0567737	0.997193	0.998049	0.215796	0.0916519	0.128985	0.0895341	0.999562	NA	0.999762
Leaf	Bacteria	Proteobacteria	Betaproteobacteria	Burkholderiales	Burkholderiales_incertae_sedis	Sphaerotilus	1.22103	0.0416476	0.999186	0.999756	0.999963	0.999807	NA	0.997759	0.999854	0.999992	0.999996	0.999563	0.287894	0.997193	0.998049	0.344068	0.540932	0.242469	0.180229	0.999562	NA	0.999762
Leaf	Bacteria	Proteobacteria	Alphaproteobacteria	Rhodospirillales	Acetobacteraceae	Acetobacter	1.48168	0.0133566	0.169294	0.240315	0.999963	0.999807	NA	0.997759	0.999854	0.999992	0.999996	0.999563	0.998098	0.997193	0.998049	0.406831	0.991824	0.998243	0.996355	0.440436	NA	0.104015
Leaf	Bacteria	Proteobacteria	Gammaproteobacteria	Orbales	Orbaceae	Orbus	1.58225	0.0709575	0.999186	0.999756	0.999963	0.999807	NA	0.997759	0.999854	0.999992	0.999996	0.999563	0.0621973	0.997193	0.998049	0.0687958	0.016763	0.027433	0.0159884	0.999562	NA	0.999762
Leaf	Bacteria	Bacteroidetes	Cytophagia	Cytophagales	Hymenobacteraceae	Nibribacter	1.23522	0.999872	0.999186	0.999756	0.999963	0.999807	NA	0.997759	0.999854	0.999992	0.999996	0.251522	0.923686	0.253824	0.998049	0.997344	0.0407366	0.998243	0.996355	0.999562	NA	0.0213704
Leaf	Bacteria	Proteobacteria	Gammaproteobacteria	Pseudomonadales	Moraxellaceae	Psychrobacter	3.32877	0.999872	0.999186	0.999756	0.999963	0.999807	0.9916	0.997759	0.999854	0.999992	0.999996	0.266952	0.998098	0.246098	0.998049	0.997344	0.0152167	0.998243	0.996355	0.999562	0.999824	0.0295561
Leaf	Bacteria	Firmicutes	Bacilli	Lactobacillales	Lactobacillaceae	Ligilactobacillus	3.82892	0.553123	0.999186	0.999756	0.999963	0.667507	0.9916	0.997759	0.999854	0.999992	0.999996	0.213329	0.887471	0.0592422	0.998049	0.997344	0.00408263	0.998243	0.996355	0.999562	0.999824	0.0986661
Leaf	Bacteria	Firmicutes	Bacilli	Bacillales	Thermoactinomycetaceae_2	Planifilum	3.27025	0.818505	0.170766	0.147202	0.999963	0.999807	0.9916	0.997759	0.999854	0.999992	0.999996	0.999563	0.355139	0.997193	0.998049	0.996715	0.20308	0.0226351	0.0155788	0.999562	0.999824	0.929411
Leaf	Bacteria	Actinobacteria	Actinobacteria	Streptomycetales	Streptomycetaceae	Streptomyces	29.5004	0.097646	0.182543	0.999756	0.999963	0.999807	0.268529	0.997759	0.999854	0.999992	0.999996	0.49114	0.419087	0.997193	0.998049	0.0687958	0.299162	0.00101634	0.0754276	0.999562	0.999824	0.999762
Leaf	Bacteria	Actinobacteria	Actinobacteria	Pseudonocardiales	Pseudonocardiaceae	Saccharopolyspora	2.61337	0.0540625	0.999186	0.999756	0.999963	0.999807	0.9916	0.997759	0.999854	0.999992	0.999996	0.999563	0.0717853	0.997193	0.998049	0.159792	0.247444	0.0725569	0.0454462	0.999562	0.999824	0.999762
Leaf	Bacteria	Proteobacteria	Gammaproteobacteria	Alteromonadales	Alteromonadales_incertae_sedis	Aestuariicella	1.18766	0.880878	0.999186	0.260668	0.999963	0.999807	NA	0.241696	0.999854	0.999992	NA	NA	0.998098	0.309722	0.998049	0.997344	0.991824	0.998243	0.0332386	0.999562	NA	0.999762
Leaf	Bacteria	Actinobacteria	Actinobacteria	Actinomycetales	Actinomycetaceae	Flaviflexus	1.6454	0.226795	0.0966677	0.0834916	0.999963	0.999807	NA	0.997759	0.999854	0.999992	0.999996	0.999563	0.288674	0.997193	0.998049	0.564417	0.364572	0.594736	0.571836	0.0345541	NA	0.0416667
Root	Bacteria	Actinobacteria	Actinobacteria	Streptomycetales	Streptomycetaceae	Streptomyces	5625.58	7.58085e-05	0.983406	0.173519	0.0326709	0.973974	0.998021	0.91285	0.206658	0.0997389	0.00243427	0.997553	2.68359e-05	0.270854	0.357762	0.999738	0.00240769	0.000864953	1.1246e-06	0.665383	0.0994722	0.991617
Root	Bacteria	Proteobacteria	Alphaproteobacteria	Rhizobiales	Rhizobiaceae	Rhizobium	2166.17	0.00354916	0.387649	0.991001	0.09718	0.973974	0.810115	0.840754	0.435331	0.406475	0.00884974	0.997553	0.0575212	0.24528	0.210992	0.999738	0.409048	0.585204	0.00725246	0.997222	0.0259035	0.64071
Root	Bacteria	Proteobacteria	Alphaproteobacteria	Rhizobiales	Bradyrhizobiaceae	Bradyrhizobium	1447.84	5.25348e-07	0.983406	0.0146704	0.173517	0.997466	0.998021	0.084884	0.18583	0.135283	0.000570156	0.997553	2.08345e-05	0.1247	0.147305	0.797484	1.92133e-05	2.16013e-05	4.69064e-11	0.997222	0.160397	0.991617
Root	Bacteria	Proteobacteria	Alphaproteobacteria	Sphingomonadales	Sphingomonadaceae	Sphingomonas	1435.34	0.00012014	0.983406	0.0571552	0.734638	0.997466	0.998021	0.100621	0.533284	0.474479	0.0136906	0.997553	0.00386466	0.205349	0.214681	0.767069	0.00137039	0.00125323	1.69435e-07	0.997222	0.524255	0.991617
Root	Bacteria	Proteobacteria	Gammaproteobacteria	Pseudomonadales	Pseudomonadaceae	Pseudomonas	1215.14	0.266532	0.887034	0.143861	0.998647	0.83038	0.677898	0.0017668	0.5252	0.421423	0.00239645	0.997553	0.730993	0.0734342	0.0973525	0.947783	0.904306	0.989907	0.00535113	0.164133	0.128634	0.957083
Root	Bacteria	Proteobacteria	Alphaproteobacteria	Sphingomonadales	Sphingomonadaceae	Sphingobium	883.452	6.46258e-07	0.00247768	0.287038	0.861035	0.997466	0.998021	0.398803	0.631921	0.983787	0.088013	0.997553	0.277463	0.543442	0.183495	0.999738	0.142949	0.724156	0.00852138	0.0153816	0.00689856	0.0787086
Root	Bacteria	Proteobacteria	Alphaproteobacteria	Rhizobiales	Phyllobacteriaceae	Mesorhizobium	802.87	0.0311858	0.22179	0.000307158	0.533482	0.997466	0.998021	0.158447	0.885279	0.489478	0.0097316	0.997553	0.000419255	0.0468652	0.170407	0.613194	0.0101725	0.000741481	2.17391e-08	0.207268	0.997467	0.874101
Root	Bacteria	Acidobacteria	Acidobacteria_Gp6			Gp6	645.131	0.0080088	0.930842	6.165e-05	0.806026	0.997466	0.575477	2.6558e-05	0.995165	0.983787	0.00994414	0.997553	0.291899	0.0047893	0.0202817	0.234254	0.0500402	0.010445	2.49884e-10	0.892685	0.997467	0.992422
Root	Bacteria	Proteobacteria	Gammaproteobacteria	Legionellales	Legionellaceae	Legionella	611.155	0.0112079	0.797429	0.00790956	0.749178	0.946844	0.904388	0.015377	0.369365	0.2965	0.00456256	0.997553	0.097884	0.182778	0.173228	0.999738	0.00681978	0.00911472	1.2244e-06	0.997222	0.492124	0.924276
Root	Bacteria	Bacteroidetes	Flavobacteriia	Flavobacteriales	Flavobacteriaceae	Flavobacterium	609.78	0.0832791	0.405269	0.00739177	0.998647	0.997466	0.33029	0.00519655	0.968974	0.289734	0.00817263	0.971836	0.49025	0.0363775	0.293234	0.999738	0.190804	0.00641307	8.93512e-06	0.997222	0.885337	0.991617
Root	Bacteria	Proteobacteria	Betaproteobacteria	Burkholderiales	Oxalobacteraceae	Massilia	604.347	9.45658e-06	0.497905	0.991001	0.666284	0.779439	0.970569	0.148974	0.180357	0.240654	0.0107983	0.997553	0.170356	0.755466	0.425307	0.999738	0.00670746	0.0275033	0.000335979	0.141262	0.0111661	0.945124
Root	Bacteria	Proteobacteria	Betaproteobacteria	Burkholderiales	Comamonadaceae	Variovorax	556.741	8.31106e-06	0.334169	0.487489	0.351304	0.997466	0.998021	0.127845	0.150977	0.513951	0.00318027	0.997553	0.015521	0.445087	0.0855194	0.999738	0.00136813	0.0688506	3.27737e-06	0.709442	0.0377469	0.991617
Root	Bacteria	Proteobacteria	Betaproteobacteria	Burkholderiales	Oxalobacteraceae	Pseudoduganella	488.933	3.0041e-11	3.61042e-07	0.00818124	0.74038	0.485031	0.281863	0.993912	0.995165	0.982487	0.284369	0.997553	0.0348275	0.1247	0.0973525	0.999738	0.770457	0.989907	0.0105574	0.00319733	0.000590969	2.0775e-06
Root	Bacteria	Proteobacteria	Gammaproteobacteria	Xanthomonadales	Xanthomonadaceae	Lysobacter	420.274	0.00411583	0.530487	0.0192502	0.537313	0.997466	0.463183	0.138134	0.533284	0.983787	0.00817263	0.896227	0.00708633	0.145994	0.0202817	0.999738	0.00849918	0.431153	9.87475e-07	0.997222	0.602882	0.991617
Root	Bacteria	Proteobacteria	Alphaproteobacteria	Rhizobiales	Devosiaceae	Devosia	420.024	0.0200309	0.983406	0.129762	0.351304	0.997466	0.998021	0.184067	0.675353	0.284131	0.00525665	0.997553	0.085025	0.0626443	0.21702	0.999738	0.377708	0.0780864	0.000185024	0.997222	0.22846	0.924276
Root	Bacteria	Bacteroidetes	Chitinophagia	Chitinophagales	Chitinophagaceae	Niastella	406.298	1.27763e-06	0.0514787	0.721589	0.74038	0.997466	0.998021	0.631122	0.483451	0.983787	0.117081	0.997553	0.0346534	0.961399	0.226685	0.999738	0.0079933	0.223314	0.00141264	0.273481	0.0528779	0.815462
Root	Bacteria	Proteobacteria	Betaproteobacteria	Burkholderiales	Burkholderiaceae	Cupriavidus	367.15	2.31479e-06	0.183832	0.715642	0.998647	0.926272	0.998021	0.322953	0.968974	0.983787	0.539475	0.997553	0.161167	0.953785	0.408575	0.412655	0.0109082	0.0870323	0.00185805	0.0865402	0.325749	0.778328
Root	Bacteria	Planctomycetes	Planctomycetacia	Planctomycetales	Gemmataceae	Gemmata	351.386	0.00170687	0.983406	0.000807628	0.998647	0.997466	0.875599	0.00012996	0.944031	0.754264	0.00202585	0.997553	0.248553	0.00782859	0.0202817	0.999738	0.0715665	0.0292808	2.4873e-09	0.65282	0.608683	0.991617
Root	Bacteria	Proteobacteria	Gammaproteobacteria	Nevskiales	Steroidobacteraceae	Steroidobacter	341.149	0.813299	0.242649	0.00425803	0.577331	0.729036	0.258407	0.00577583	0.144984	0.0325007	0.000514026	0.997553	0.997603	0.161616	0.369386	0.893782	0.195236	0.0558198	0.000578868	0.997222	0.302732	0.833146
Root	Bacteria	Bacteroidetes	Cytophagia	Cytophagales	Fulvivirgaceae	Chryseolinea	316.922	4.58099e-05	0.431584	0.00278939	0.0285216	0.997466	0.810115	0.0186206	0.0247868	0.00140154	2.40816e-06	0.997553	0.000726875	0.0527224	0.210019	0.999738	0.000424017	1.5347e-05	1.37393e-10	0.997222	0.0111661	0.991617
Root	Bacteria	Proteobacteria	Alphaproteobacteria	Micropepsales	Micropepsaceae	Rhizomicrobium	314.335	0.00111221	0.738422	0.029384	0.998647	0.83038	0.911519	0.0594175	0.995165	0.983787	0.262911	0.997553	0.0142616	0.457116	0.29335	0.0557596	0.000261734	0.000790974	4.2455e-07	0.997222	0.922916	0.766685
Root	Bacteria	Proteobacteria	Deltaproteobacteria	Myxococcales	Haliangiaceae	Haliangium	306.176	0.000419906	0.367999	0.000130983	0.74038	0.247693	0.163142	3.90066e-05	0.0764609	0.0435345	2.52831e-05	0.997553	0.0910792	0.0630706	0.0930476	0.999738	6.59885e-05	6.98077e-05	1.84559e-11	0.767714	0.215085	0.64071
Root	Bacteria	Proteobacteria	Alphaproteobacteria	Caulobacterales	Caulobacteraceae	Phenylobacterium	299.639	1.87453e-06	0.906885	0.272327	0.749178	0.973974	0.763431	0.0071143	0.367007	0.219466	0.00181136	0.997553	0.0784356	0.108767	0.158111	0.999738	0.00555146	0.00302081	1.52682e-07	0.194405	0.0441811	0.924276
Root	Bacteria	Bacteroidetes	Chitinophagia	Chitinophagales	Chitinophagaceae	Chitinophaga	277.114	0.751458	0.362764	0.0804661	0.74038	0.997466	0.998021	0.998071	0.541435	0.983787	0.448931	0.997553	0.0165011	0.959446	0.763956	0.989035	0.00728115	0.0867936	0.0154908	0.139593	0.908249	0.0850119
Root	Bacteria	Proteobacteria	Alphaproteobacteria	Rhizobiales	Hyphomicrobiaceae	Hyphomicrobium	276.41	2.4348e-06	0.983406	0.102673	0.796895	0.997466	0.76391	0.0176004	0.519664	0.245036	0.00440766	0.997553	0.0114207	0.106875	0.21702	0.893782	0.00167629	0.000257441	1.78437e-08	0.686968	0.207461	0.991617
Root	Bacteria	Proteobacteria	Betaproteobacteria	Burkholderiales	Comamonadaceae	Ottowia	271.071	2.98877e-10	0.100746	0.991001	0.215728	0.997466	0.925177	0.401547	0.18583	0.537346	0.00694976	0.997553	0.000252523	0.559213	0.119151	0.988534	8.16848e-05	0.00935791	3.14416e-07	0.56958	0.0111661	0.924276
Root	Bacteria	Proteobacteria	Gammaproteobacteria	Legionellales	Coxiellaceae	Aquicella	257.981	0.000442082	0.864161	0.208646	0.998647	0.720535	0.906675	0.00793371	0.707857	0.952497	0.040283	0.997553	0.449091	0.206677	0.126842	0.999738	0.021926	0.0732692	1.37813e-05	0.238675	0.478226	0.991617
Root	Bacteria	Bacteroidetes	Sphingobacteriia	Sphingobacteriales	Sphingobacteriaceae	Pedobacter	253.667	0.994865	0.0149935	0.000685524	0.111923	0.973974	0.941251	0.251885	0.494753	0.0276061	0.00135942	0.689334	0.201046	0.0549906	0.65102	0.969105	0.788318	0.0292808	0.00160054	0.184583	0.748627	0.924276
Root	Bacteria	Proteobacteria	Alphaproteobacteria	Sphingomonadales	Erythrobacteraceae	Novosphingobium	249.204	8.11524e-05	0.983406	0.0552731	0.776614	0.772888	0.302061	0.000304416	0.261133	0.0790111	0.00011623	0.997553	0.456472	0.0342096	0.113473	0.999738	0.0299411	0.00472701	8.66575e-08	0.105127	0.0247925	0.924276
Root	Bacteria	Verrucomicrobia	Subdivision3			Subdivision3_genera_incertae_sedis	235.871	0.00102379	0.553367	4.78356e-06	0.577331	0.0157266	0.252013	1.15232e-06	0.532702	0.983787	0.00694976	0.9806	0.150594	0.1247	0.0202817	0.0667133	6.06199e-07	0.000394534	4.21343e-13	0.739284	0.909936	0.0535202
Root	Bacteria	Gemmatimonadetes	Gemmatimonadetes	Gemmatimonadales	Gemmatimonadaceae	Gemmatimonas	226.732	0.0422897	0.708203	0.000113564	0.990571	0.361473	0.208464	5.09725e-06	0.848672	0.72145	0.00402154	0.997553	0.997603	0.0167412	0.0401045	0.999738	0.0366216	0.0187743	1.32955e-08	0.406312	0.997467	0.991617
Root	Bacteria	Planctomycetes	Planctomycetacia	Planctomycetales	Gemmataceae	Fimbriiglobus	218.863	8.29588e-05	0.769948	0.0067168	0.7891	0.973974	0.998021	0.000636781	0.398152	0.537212	0.000514026	0.997553	0.0930628	0.0310702	0.0202817	0.999738	0.00781771	0.049894	2.60379e-09	0.508652	0.162893	0.991617
Root	Bacteria	Proteobacteria	Gammaproteobacteria	Xanthomonadales	Rhodanobacteraceae	Dyella	216.767	0.0217346	0.442496	0.677149	0.998647	0.997466	0.252755	0.998071	0.995165	0.558481	0.793247	0.997553	0.0105932	0.636685	0.147305	0.35915	0.0884502	0.841347	0.00671312	0.988146	0.997467	0.991617
Root	Bacteria	Actinobacteria	Actinobacteria	Propionibacteriales	Nocardioidaceae	Nocardioides	216.39	0.0530502	0.255484	0.00634972	0.0608456	0.744982	0.998021	0.728657	0.398152	0.0896521	0.00267729	0.997553	0.000299193	0.120791	0.403942	0.999738	0.0315524	0.00188904	5.30821e-06	0.1197	0.479119	0.982341
Root	Bacteria	Actinobacteria	Actinobacteria	Mycobacteriales	Nocardiaceae	Rhodococcus	213.72	0.994865	0.760383	9.76321e-05	0.0970179	0.342035	0.633876	0.190522	0.750562	0.464166	0.000570156	0.997553	0.0205628	0.00889919	0.0359013	0.999738	0.838565	0.50154	1.85169e-05	0.0771593	0.776322	0.991617
Root	Bacteria	Bacteroidetes	Cytophagia	Cytophagales	Cytophagaceae	Dyadobacter	210.304	0.00134878	0.0160473	0.677149	0.111215	0.997466	0.875599	0.622304	0.312508	0.407657	0.005229	0.997553	0.5914	0.296312	0.164452	0.546985	0.90996	0.989907	0.0831127	0.238675	0.000375854	0.0969606
Root	Bacteria	Actinobacteria	Thermoleophilia	Gaiellales	Gaiellaceae	Gaiella	209.796	0.00276192	0.503123	0.000258879	0.998647	0.856246	0.76391	0.00154824	0.528497	0.464166	0.00310597	0.997553	0.0225936	0.0658914	0.0869877	0.767069	0.000709954	0.000684325	5.7016e-10	0.997222	0.919815	0.766685
Root	Bacteria	Actinobacteria	Thermoleophilia	Solirubrobacterales	Solirubrobacteraceae	Solirubrobacter	205.853	0.00192369	0.0884097	0.0261292	0.998647	0.760122	0.146675	0.0352583	0.798984	0.29762	0.104074	0.997553	0.0345444	0.398232	0.925362	0.27936	0.000698101	1.05973e-05	8.21529e-07	0.997222	0.997467	0.815462
Root	Bacteria	Proteobacteria	Betaproteobacteria	Nitrosomonadales	Methylophilaceae	Methylophilus	201.774	5.73455e-08	0.0595177	0.144931	0.577331	0.997466	0.998021	0.472723	0.578918	0.280741	0.0427937	0.997553	0.183066	0.421811	0.713259	0.999738	0.181678	0.0558198	0.00612947	0.00821348	0.000375854	0.0165938
Root	Bacteria	Verrucomicrobia	Verrucomicrobiae	Verrucomicrobiales	Verrucomicrobiaceae	Luteolibacter	187.765	0.00557294	0.983406	0.391048	0.445628	0.997466	0.998021	0.727248	0.280857	0.751296	0.0586909	0.997553	0.0121497	0.998001	0.278212	0.999738	0.00245722	0.0944346	0.000572043	0.997222	0.468285	0.894275
Root	Bacteria	Proteobacteria	Gammaproteobacteria	Nevskiales	Steroidobacteraceae	Povalibacter	185.986	0.0818213	0.183151	0.00748969	0.998647	0.997466	0.26742	0.015377	0.944031	0.272055	0.0257308	0.971836	0.280265	0.0858302	0.545091	0.999738	0.0929869	0.00135411	1.21029e-05	0.997222	0.997467	0.991617
Root	Bacteria	Bacteroidetes	Cytophagia	Cytophagales	Fulvivirgaceae	Ohtaekwangia	180.443	0.00163894	0.00843614	0.00017636	0.175953	0.353676	0.0688525	0.00151843	0.00888465	0.000514449	7.52411e-06	0.997553	0.0121497	0.194438	0.539298	0.999738	1.03433e-05	1.26202e-07	1.25871e-10	0.997222	0.128634	0.186988
Root	Bacteria	Actinobacteria	Actinobacteria	Mycobacteriales	Mycobacteriaceae	Mycobacterium	177.367	0.8762	0.0514787	0.00110843	0.593675	0.760122	0.962106	0.175313	0.995165	0.234948	0.0174368	0.514079	0.0833168	0.0227519	0.507372	0.999738	0.734484	0.0104288	0.000162182	0.324678	0.997467	0.991617
Root	Bacteria	Verrucomicrobia	Spartobacteria			Spartobacteria_genera_incertae_sedis	177.163	0.000139825	0.525015	0.00138149	0.998647	0.873105	0.770974	0.00625743	0.764495	0.775643	0.0252195	0.997553	0.00374565	0.1247	0.147305	0.121923	5.2366e-05	8.09784e-05	2.10481e-10	0.997222	0.997467	0.766685
Root	Bacteria	Actinobacteria	Actinobacteria	Propionibacteriales	Kribbellaceae	Kribbella	176.649	0.863249	0.000183213	2.4226e-05	0.749178	0.59046	0.998021	0.750737	0.995165	0.513304	0.158322	0.689334	0.00507859	0.0889987	0.803558	0.613194	0.247096	0.0017824	0.000159703	0.000451936	0.160397	0.232884
Root	Bacteria	Proteobacteria	Alphaproteobacteria	Rhodospirillales	Reyranellaceae	Reyranella	171.253	0.0007311	0.532902	0.000936972	0.998647	0.997466	0.81893	0.00577583	0.70046	0.474479	0.005229	0.997553	0.00858473	0.0517812	0.124029	0.507424	0.00141199	0.000257441	7.2211e-10	0.997222	0.922916	0.991617
Root	Bacteria	Acidobacteria	Acidobacteria_Gp3			Gp3	166.904	0.00298206	0.101468	4.78356e-06	0.998647	0.997466	0.434971	0.000277013	0.995165	0.723971	0.0100113	0.997553	0.00923146	0.00999235	0.0882579	0.106545	0.0022082	2.33394e-05	2.84673e-12	0.997222	0.908249	0.921722
Root	Bacteria	Acidobacteria	Blastocatellia	Blastocatellales	Blastocatellaceae	Stenotrophobacter	156.009	4.34276e-05	0.983406	0.0247645	0.351304	0.997466	0.998021	0.121079	0.396087	0.476378	0.00363522	0.997553	0.000468825	0.146347	0.094434	0.893782	0.00051627	0.00282993	1.14925e-08	0.997222	0.348383	0.991617
Root	Bacteria	Proteobacteria	Gammaproteobacteria	Xanthomonadales	Rhodanobacteraceae	Rhodanobacter	154.612	0.750376	0.0985049	0.00114395	0.74038	0.337985	0.763431	0.055419	0.889869	0.163605	0.00389415	0.0756549	0.222529	0.00214413	0.374911	0.999738	0.92101	0.0116879	6.93388e-05	0.801645	0.997467	0.850305
Root	Bacteria	Acidobacteria	Acidobacteria_Gp4			Gp4	154.568	0.000597838	0.393474	0.42564	0.998647	0.720535	0.0774788	0.0500736	0.68342	0.175954	0.0986843	0.98937	0.266591	0.512204	0.908089	0.879487	0.00960593	9.15863e-05	9.6015e-05	0.406312	0.56999	0.992422
Root	Bacteria	Proteobacteria	Betaproteobacteria	Burkholderiales	Comamonadaceae	Rhizobacter	149.77	0.567138	0.723718	0.00472243	0.00581897	0.185027	0.906675	0.538329	0.401797	0.0367982	3.23994e-05	0.971836	0.015521	0.0143142	0.147305	0.692333	0.957022	0.183301	0.000210484	0.20537	0.115394	0.991617
Root	Bacteria	Bacteroidetes	Chitinophagia	Chitinophagales	Chitinophagaceae	Terrimonas	149.084	2.69509e-05	0.532902	0.00182136	0.998647	0.758146	0.465283	0.001757	0.422959	0.240654	0.00221516	0.997553	0.00718275	0.0889987	0.154002	0.516978	5.2366e-05	2.16013e-05	5.39759e-11	0.997222	0.594082	0.924276
Root	Bacteria	Proteobacteria	Alphaproteobacteria	Rhizobiales	Bradyrhizobiaceae	Pseudolabrys	148.78	0.00014338	0.825805	0.00935665	0.328051	0.997466	0.998021	0.0528844	0.494753	0.17878	0.00135942	0.997553	0.0015386	0.0490638	0.170407	0.999738	0.00502642	0.000348155	6.08859e-09	0.997222	0.306348	0.991617
Root	Bacteria	Proteobacteria	Alphaproteobacteria	Rhodospirillales	Rhodospirillaceae	Dongia	147.901	0.00953576	0.389218	0.00287959	0.251515	0.720535	0.618063	0.0109033	0.0451616	0.0283331	0.00011623	0.997553	0.0464811	0.251221	0.21702	0.999738	0.000629688	0.000802241	1.13145e-07	0.997222	0.160397	0.557066
Root	Bacteria	Actinobacteria	Actinobacteria	Micromonosporales	Micromonosporaceae	Actinoplanes	146.804	0.00206763	0.263064	0.0347539	0.0970179	0.83038	0.251176	0.0267389	0.0140869	0.000662208	2.52831e-05	0.997553	0.058943	0.290737	0.707858	0.999738	0.00195299	8.09784e-05	1.08847e-06	0.997222	0.0124942	0.96116
Root	Bacteria	Bacteroidetes	Sphingobacteriia	Sphingobacteriales	Sphingobacteriaceae	Mucilaginibacter	146.424	0.0212598	0.983406	0.000636158	0.976219	0.609068	0.998021	0.00885665	0.282418	0.889758	0.00389593	0.971836	0.027593	0.26528	0.0383281	0.797484	0.000164589	0.0272108	2.61012e-08	0.997222	0.997467	0.232884
Root	Bacteria	Planctomycetes	Planctomycetacia	Pirellulales	Pirellulaceae	Pirellula	146.173	0.0112079	0.521874	1.31614e-05	0.998647	0.997466	0.517963	4.21827e-05	0.995165	0.71659	0.00226408	0.997553	0.143471	0.00369942	0.0338126	0.613194	0.0511024	0.00225742	6.65546e-11	0.997222	0.997467	0.991617
Root	Bacteria	Proteobacteria	Alphaproteobacteria	Rhizobiales	Hyphomicrobiaceae	Pedomicrobium	141.365	0.106058	0.255322	0.000905256	0.998647	0.997466	0.406191	0.00333531	0.886308	0.303463	0.00602705	0.997553	0.288274	0.0310702	0.214681	0.999738	0.0950795	0.00347894	9.07331e-07	0.997222	0.997467	0.991617
Root	Bacteria	Proteobacteria	Betaproteobacteria	Burkholderiales	Burkholderiaceae	Paraburkholderia	140.235	0.0026759	0.389218	0.0277103	0.998647	0.997466	0.673366	0.0768514	0.995165	0.71659	0.104858	0.997553	0.012255	0.191927	0.503315	0.084696	0.00257814	0.000172007	4.68184e-07	0.997222	0.997467	0.991617
Root	Bacteria	Proteobacteria	Gammaproteobacteria	Xanthomonadales	Rhodanobacteraceae	Tahibacter	135.272	2.08279e-05	0.983406	0.426378	0.734638	0.83038	0.918743	0.0845122	0.252963	0.255628	0.00915638	0.997553	0.0277409	0.541603	0.357762	0.999738	0.000696838	0.00192799	3.32139e-06	0.621915	0.138092	0.991617
Root	Bacteria	Proteobacteria	Alphaproteobacteria	Caulobacterales	Caulobacteraceae	Caulobacter	133.735	9.47549e-10	0.138687	0.991001	0.09718	0.997466	0.998021	0.160471	0.254548	0.179927	0.000515205	0.997553	0.00200457	0.0889987	0.112083	0.999738	0.00960593	0.00804687	1.94656e-07	0.284826	0.000425523	0.168793
Root	Bacteria	Acidobacteria	Acidobacteria_Gp16			Gp16	130.852	8.68737e-07	0.983406	0.397234	0.595517	0.585912	0.656984	0.0799732	0.110985	0.128347	0.00638494	0.997553	0.00751384	0.765813	0.533639	0.982887	1.99406e-05	9.15863e-05	2.48396e-07	0.62137	0.103327	0.991617
Root	Bacteria	Proteobacteria	Alphaproteobacteria	Rhizobiales	Rhodobiaceae	Rhodobium	130.597	0.109294	0.671778	0.000803243	0.263129	0.997466	0.622577	0.00113761	0.520739	0.895203	0.35141	0.997553	0.493656	0.0164904	0.0930476	0.0557596	0.187301	0.0327931	8.24019e-07	0.997222	0.306348	0.991617
Root	Bacteria	Proteobacteria	Gammaproteobacteria	Xanthomonadales	Xanthomonadaceae	Stenotrophomonas	129.603	0.159405	0.983406	0.015994	0.157023	0.991441	0.778426	0.525282	0.532702	0.537212	0.00478722	0.997553	0.997603	0.1247	0.112083	0.174043	0.554285	0.545986	0.386663	0.391555	0.633024	0.991617
Root	Bacteria	Chlamydiae	Chlamydiia	Chlamydiales	Simkaniaceae	Simkania	127.17	0.000488847	0.932947	0.487489	0.998647	0.997466	0.822175	0.0328419	0.995165	0.983787	0.163452	0.997553	0.46554	0.218173	0.263714	0.893782	0.0798705	0.0604662	0.000185381	0.238675	0.661472	0.947691
Root	Bacteria	Proteobacteria	Alphaproteobacteria	Rhizobiales	Phyllobacteriaceae	Aminobacter	126.879	0.994865	0.532902	0.000191895	0.361312	0.997466	0.906675	0.219223	0.6038	0.812737	0.00660455	0.997553	0.0345444	0.0954317	0.0699877	0.999738	0.140541	0.345765	6.05777e-05	0.102572	0.997467	0.492907
Root	Bacteria	Chlamydiae	Chlamydiia	Chlamydiales	Parachlamydiaceae	Neochlamydia	124.69	0.0304772	0.525015	0.0126383	0.998647	0.997466	0.463183	0.0102731	0.995165	0.787877	0.0898784	0.896227	0.333424	0.0268524	0.305937	0.779402	0.31221	0.00605463	8.51425e-06	0.997222	0.997467	0.991617
Root	Bacteria	Parcubacteria				Parcubacteria_genera_incertae_sedis	120.572	0.529693	0.48802	0.246493	0.998647	0.720535	0.429123	0.149207	0.535793	0.368523	0.1412	0.997553	0.997603	0.859224	0.925362	0.999738	0.155329	0.0875835	0.0382865	0.997222	0.823713	0.905431
Root	Bacteria	Proteobacteria	Alphaproteobacteria	Rhizobiales	Methylobacteriaceae	Microvirga	115.245	4.05517e-05	0.983406	0.0509259	0.467399	0.997466	0.998021	0.184067	0.612938	0.723971	0.00994414	0.997553	0.000424555	0.109212	0.0973525	0.69637	0.00245722	0.00510995	4.21195e-08	0.997222	0.478226	0.991617
Root	Bacteria	Proteobacteria	Deltaproteobacteria	Bdellovibrionales	Bdellovibrionaceae	Bdellovibrio	114.43	0.000984295	0.983406	0.129762	0.475511	0.997466	0.983768	0.0720675	0.42318	0.197624	0.00478722	0.997553	0.0630589	0.13656	0.278212	0.999738	0.0373377	0.00918335	1.03401e-05	0.997222	0.160397	0.991617
Root	Bacteria	Proteobacteria	Alphaproteobacteria	Rhizobiales	Boseaceae	Bosea	111.923	3.41604e-05	0.334399	0.405042	0.0970179	0.720535	0.567151	0.467547	0.535793	0.513304	0.00267729	0.997553	0.00159227	0.0606461	0.0760917	0.999738	0.0976176	0.122929	5.89469e-06	0.997222	0.0399749	0.545004
Root	Bacteria	Proteobacteria	Deltaproteobacteria	Bdellovibrionales	Bdellovibrionaceae	Vampirovibrio	107.299	6.33137e-07	5.34071e-05	0.00174577	0.09718	0.353062	0.299225	0.542879	0.764495	0.787877	0.182946	0.997553	0.124534	0.637729	0.568244	0.969105	0.988585	0.989907	0.736191	0.0815128	0.000139401	9.71306e-05
Root	Bacteria	Planctomycetes	Planctomycetacia	Planctomycetales	Gemmataceae	Zavarzinella	106.77	0.000984295	0.927989	0.00642176	0.998647	0.997466	0.998021	0.000337095	0.995165	0.983787	0.00660455	0.997553	0.353567	0.0143142	0.0202817	0.983138	0.0976176	0.0851108	3.80984e-08	0.395863	0.633024	0.96116
Root	Bacteria	Planctomycetes	Planctomycetacia	Planctomycetales	Isosphaeraceae	Singulisphaera	103.671	0.785823	0.0248693	0.000130472	0.998647	0.997466	0.560086	0.024142	0.995165	0.476378	0.0389275	0.792432	0.169461	0.0275417	0.357762	0.999738	0.292705	0.00388084	8.51425e-06	0.612656	0.908249	0.924276
Root	Bacteria	Firmicutes	Bacilli	Bacillales	Paenibacillaceae_1	Paenibacillus	102.95	0.994865	0.24234	1.9e-05	0.998647	0.997466	0.771468	0.00151843	0.782694	0.983787	0.0304493	0.689334	0.851069	0.00214413	0.0832422	0.999738	0.988585	0.146858	9.35805e-06	0.997222	0.818924	0.991617
Root	Bacteria	Proteobacteria	Betaproteobacteria	Burkholderiales	Comamonadaceae	Piscinibacter	102.68	8.52331e-06	0.595178	0.773131	0.74038	0.997466	0.998021	0.175313	0.588078	0.617972	0.0284268	0.997553	0.0272155	0.266924	0.21702	0.999738	0.0174919	0.0256347	2.2191e-05	0.552184	0.139814	0.870298
Root	Bacteria	Proteobacteria	Alphaproteobacteria	Rhizobiales	Bradyrhizobiaceae	Rhodoplanes	102.629	0.0076955	0.387649	0.00370385	0.734638	0.997466	0.962106	0.0529321	0.886308	0.983787	0.556402	0.997553	0.00928511	0.147851	0.238865	0.00966866	0.00240769	0.000684325	1.31391e-07	0.997222	0.308954	0.840254
Root	Bacteria	Acidobacteria	Acidobacteria_Gp17			Gp17	99.8693	2.16763e-06	0.387803	0.405223	0.84819	0.609068	0.944193	0.00441832	0.250215	0.368523	0.00188878	0.997553	0.229358	0.186762	0.0863154	0.999738	0.00472742	0.037215	7.9814e-07	0.0575006	0.0247925	0.970652
Root	Bacteria	Proteobacteria	Alphaproteobacteria	Rhodospirillales	Rhodospirillaceae	Magnetospirillum	97.9023	0.00319663	0.770035	0.0123911	0.74038	0.997466	0.770974	0.015377	0.972298	0.983787	0.351088	0.997553	0.065029	0.0979311	0.210992	0.0667133	0.0145964	0.00297997	5.00885e-07	0.997222	0.762893	0.991617
Root	Bacteria	Acidobacteria	Acidobacteria_Gp10			Gp10	97.1426	1.44992e-06	0.339993	0.21529	0.175953	0.997466	0.998021	0.0206483	0.369365	0.222399	0.000118174	0.997553	0.0165011	0.018281	0.0383281	0.999738	0.0523951	0.0362922	5.45822e-08	0.456216	0.00581521	0.381179
Root	Bacteria	Proteobacteria	Alphaproteobacteria	Sphingomonadales	Sphingomonadaceae	Sphingopyxis	91.4149	0.387069	0.983406	0.0952961	0.175708	0.997466	0.998021	0.274125	0.261133	0.198648	0.00250933	0.997553	0.340511	0.225132	0.21702	0.989035	0.366669	0.431153	0.00499334	0.997222	0.177685	0.991617
Root	Bacteria	Proteobacteria	Betaproteobacteria	Burkholderiales	Oxalobacteraceae	Duganella	89.1062	0.405459	0.983406	0.000706281	0.945309	0.284606	0.998021	0.00405204	0.0781209	0.803853	0.000600365	0.592333	0.442651	0.386671	0.0202817	0.999738	0.00239819	0.366979	4.63979e-06	0.997222	0.887657	0.118584
Root	Bacteria	Verrucomicrobia	Opitutae	Opitutales	Opitutaceae	Opitutus	88.8138	0.00553799	4.88213e-05	3.96215e-10	0.201757	0.120113	0.00277105	1.77254e-07	0.00338807	3.37299e-05	7.94144e-10	0.971836	0.0205628	0.0143562	0.153736	0.999738	1.13963e-06	3.93073e-10	1.98373e-17	0.997222	0.160397	0.0278046
Root	Bacteria	Actinobacteria	Actinobacteria	Micrococcales	Micrococcaceae	Pseudarthrobacter	88.656	0.0906969	0.871739	0.480028	0.0782298	0.103622	0.245456	0.993912	0.995165	0.787835	0.0393513	0.997553	0.00520157	0.10231	0.214681	0.999738	0.903658	0.677455	0.0123698	0.393749	0.325749	0.759131
Root	Bacteria	Bacteroidetes	Chitinophagia	Chitinophagales	Chitinophagaceae	Taibaiella	85.784	0.0281815	0.797128	0.149203	0.405304	0.997466	0.998021	0.534974	0.612606	0.29762	0.0304493	0.997553	0.0191456	0.260774	0.545091	0.999738	0.0780663	0.0144275	0.000342093	0.997222	0.538347	0.991617
Root	Bacteria	Proteobacteria	Betaproteobacteria	Burkholderiales	Burkholderiaceae	Burkholderia	82.9078	0.000351742	0.0314093	2.4226e-05	0.577331	0.390428	0.0179152	8.75228e-06	0.995165	0.361699	0.00485214	0.971836	0.0311289	0.0166887	0.199117	0.00671283	4.21703e-05	4.56688e-08	1.17561e-13	0.996716	0.845625	0.778328
Root	Bacteria	Actinobacteria	Actinobacteria	Pseudonocardiales	Pseudonocardiaceae	Amycolatopsis	82.8076	0.0422897	2.74093e-05	1.02658e-06	0.986066	0.585912	0.475959	0.0730498	0.944031	0.218187	0.0252195	0.0798378	0.660449	0.00693309	0.671084	0.999738	0.667956	0.0297736	0.0018621	0.015203	0.317349	0.815462
Root	Bacteria	Acidobacteria	Vicinamibacteria	Vicinamibacterales	Vicinamibacteraceae	Vicinamibacter	82.7844	0.123292	0.683393	0.0102489	0.544774	0.997466	0.76391	0.015377	0.398152	0.1171	0.000788727	0.997553	0.389668	0.0663527	0.210992	0.999738	0.164963	0.034388	2.99171e-05	0.997222	0.306348	0.991617
Root	Bacteria	Acidobacteria	Acidobacteria_Gp7			Gp7	81.1651	0.00227948	0.363375	0.0982086	0.998647	0.997466	0.0820163	0.00840118	0.876951	0.0816038	0.0101525	0.40524	0.385299	0.0490638	0.799055	0.999738	0.164963	0.000233228	9.99724e-06	0.466062	0.361635	0.924276
Root	Bacteria	Nitrospirae	Nitrospira	Nitrospirales	Nitrospiraceae	Nitrospira	80.9243	0.020608	0.0267031	2.02862e-05	0.998647	0.997466	0.0661006	8.35439e-05	0.995165	0.179927	0.00243427	0.360296	0.160684	0.00441636	0.214681	0.674382	0.0598664	1.9866e-05	2.51213e-10	0.997222	0.997467	0.991617
Root	Bacteria	Actinobacteria	Actinobacteria	Mycobacteriales	Nocardiaceae	Nocardia	80.2129	0.994865	0.184079	0.0176272	0.262661	0.997466	0.770974	0.179358	0.369365	0.0462533	0.00349295	0.997553	0.694816	0.163544	0.697465	0.876505	0.677741	0.091098	0.0111783	0.997222	0.418078	0.991617
Root	Bacteria	Fibrobacteres	Fibrobacteria	Fibrobacterales	Fibrobacteraceae	Fibrobacter	78.8238	0.00102379	0.813383	0.0285318	0.998647	0.0681462	0.970569	0.0557171	0.18583	0.983787	0.117926	0.530766	0.0118848	0.876438	0.235948	0.0682987	3.84324e-08	0.00081739	1.94656e-07	0.997222	0.997467	0.0235148
Root	Bacteria	Actinobacteria	Actinobacteria	Micrococcales	Microbacteriaceae	Agromyces	77.3565	0.298629	0.611828	0.169915	0.222882	0.997466	0.569283	0.435344	0.54369	0.860468	0.00823506	0.997553	0.237267	0.136869	0.0699877	0.999738	0.698085	0.989907	0.00854641	0.997222	0.275215	0.991617
Root	Bacteria	Verrucomicrobia	Opitutae	Opitutales	Opitutaceae	Lacunisphaera	76.8602	0.00251287	0.0243455	1.1483e-05	0.306997	0.103091	0.125739	0.000189047	0.00338807	0.00254489	3.4968e-06	0.997553	0.0132029	0.231305	0.19751	0.999738	2.86777e-07	1.11464e-06	2.84673e-12	0.997222	0.260014	0.0266245
Root	Bacteria	Planctomycetes	Planctomycetacia	Pirellulales	Lacipirellulaceae	Lacipirellula	76.6613	0.146706	0.0768931	4.57495e-06	0.285838	0.997466	0.560086	0.000857923	0.252963	0.0325007	1.96562e-05	0.997553	0.0630589	0.013887	0.0973525	0.999738	0.0287523	0.000860029	1.63878e-09	0.988146	0.460521	0.801271
Root	Bacteria	Actinobacteria	Actinobacteria	Pseudonocardiales	Pseudonocardiaceae	Actinophytocola	76.2776	0.0236524	1.73094e-07	1.93912e-05	0.873239	0.997466	0.134283	0.260894	0.890837	0.537212	0.811446	0.399103	0.801881	0.332169	0.563489	0.664306	0.559378	0.00346436	0.0304172	0.0129986	0.00459143	0.016765
Root	Bacteria	Chlamydiae	Chlamydiia	Chlamydiales	Parachlamydiaceae	Parachlamydia	75.3665	0.0361527	0.983406	0.18024	0.998647	0.997466	0.618063	0.0350848	0.995165	0.865852	0.144401	0.997553	0.769656	0.139564	0.379149	0.999738	0.3186	0.0688506	0.00083557	0.666305	0.908249	0.991617
Root	Bacteria	Planctomycetes	Planctomycetacia	Planctomycetales	Planctomycetaceae	Planctopirus	73.3692	0.000137251	0.971398	0.0226179	0.945309	0.997466	0.961547	0.0267389	0.665695	0.473803	0.0108542	0.997553	0.00978716	0.0976667	0.196169	0.69637	0.00295478	0.000720355	3.43581e-08	0.997222	0.602882	0.991617
Root	Bacteria	Proteobacteria	Deltaproteobacteria	Myxococcales	Sandaracinaceae	Sandaracinus	72.7666	0.00601846	0.930842	4.24777e-05	0.215728	0.843814	0.962106	0.000178468	0.0611125	0.0675219	3.94587e-06	0.997553	0.0756907	0.0220484	0.0202817	0.999738	0.00313389	0.009708	1.37393e-10	0.997222	0.0952326	0.89324
Root	Bacteria	Bacteroidetes	Chitinophagia	Chitinophagales	Chitinophagaceae	Flavitalea	72.6283	0.0227801	0.194542	0.0529537	0.998647	0.997466	0.808379	0.354704	0.995165	0.723971	0.329543	0.997553	0.012295	0.603037	0.885496	0.299733	0.00361167	0.000415449	5.02915e-05	0.991328	0.997467	0.759131
Root	Bacteria	Proteobacteria	Gammaproteobacteria	Xanthomonadales	Rhodanobacteraceae	Dokdonella	70.7862	3.50936e-07	0.424826	0.138805	0.872003	0.997466	0.222256	0.659025	0.968974	0.787877	0.18002	0.72931	8.15192e-07	0.420715	0.0359013	0.0111843	9.57979e-06	0.00995029	2.7517e-09	0.892685	0.997467	0.991617
Root	Bacteria	Proteobacteria	Betaproteobacteria	Burkholderiales	Alcaligenaceae	Achromobacter	70.0094	0.026465	0.895474	0.469559	0.111923	0.00939428	0.250791	0.993912	0.885279	0.983787	0.0847135	0.969163	0.933343	0.0168171	0.216777	0.0456717	6.52315e-05	0.0187955	0.528562	0.390024	0.529006	0.134516
Root	Bacteria	Actinobacteria	Thermoleophilia	Solirubrobacterales	Conexibacteraceae	Conexibacter	69.6972	0.158689	0.0311848	0.00790956	0.469833	0.997466	0.970569	0.542879	0.750562	0.185377	0.0474104	0.971836	0.00439735	0.214768	0.913459	0.999738	0.0389437	0.000348155	5.00294e-05	0.238675	0.997467	0.850305
Root	Bacteria	Proteobacteria	Deltaproteobacteria	Myxococcales	Polyangiaceae	Chondromyces	69.1162	0.000244619	0.307775	0.000338782	0.829907	0.0617389	0.401258	0.000951309	0.524697	0.983787	0.0615939	0.997553	0.00994434	0.603037	0.147305	0.0159061	2.79388e-08	1.9866e-05	3.24886e-11	0.997222	0.792474	0.0266245
Root	Bacteria	Actinobacteria	Actinobacteria	Pseudonocardiales	Pseudonocardiaceae	Pseudonocardia	65.2632	0.994865	0.065761	0.0107028	0.285682	0.997466	0.906675	0.364314	0.556448	0.0754273	0.0100113	0.9018	0.516315	0.140061	0.815239	0.989035	0.915043	0.0874396	0.0220114	0.466062	0.758768	0.991617
Root	Bacteria	Proteobacteria	Gammaproteobacteria	Gammaproteobacteria_incertae_sedis		Acidibacter	64.8861	0.0200309	0.930842	0.266291	0.998647	0.997466	0.775652	0.144365	0.995165	0.889758	0.238999	0.997553	0.254673	0.253276	0.598534	0.767069	0.125128	0.0198642	0.000721148	0.997222	0.997467	0.991617
Root	Bacteria	Proteobacteria	Gammaproteobacteria	Xanthomonadales	Xanthomonadaceae	Pseudoxanthomonas	63.9343	0.705396	0.983406	0.000557863	0.0221495	0.997466	0.468143	0.13311	0.0485696	0.203896	9.81789e-06	0.997553	0.614122	0.0772476	0.0202817	0.0667133	0.857937	0.849732	0.00449068	0.312955	0.115394	0.780129
Root	Bacteria	Actinobacteria	Actinobacteria	Catenulisporales	Actinospicaceae	Actinospica	62.8116	0.000428126	0.138396	0.991001	0.0262125	0.00145404	0.00379368	0.149341	0.939628	0.983787	0.235428	0.997553	3.36025e-06	0.0893479	0.164452	0.692479	0.589204	0.455613	0.00264989	0.273481	0.308954	0.0881218
Root	Bacteria	Proteobacteria	Alphaproteobacteria	Caulobacterales	Caulobacteraceae	Brevundimonas	61.2326	0.109227	0.0310758	0.0174025	0.0425527	0.301104	0.944193	0.681409	0.580829	0.00550374	0.00167323	0.113943	0.997603	0.0339132	0.996192	0.0464453	0.0980469	0.56084	0.466065	0.271083	0.302732	0.991617
Root	Bacteria	Planctomycetes	Planctomycetacia	Planctomycetales	Isosphaeraceae	Aquisphaera	61.135	0.122687	0.389218	3.31151e-05	0.998647	0.878377	0.546685	0.000219336	0.532702	0.322808	0.00106329	0.997553	0.364821	0.0227519	0.0655632	0.999738	0.0303244	0.011637	2.02012e-08	0.997222	0.852093	0.840254
Root	Bacteria	Actinobacteria	Actinobacteria	Micromonosporales	Micromonosporaceae	Virgisporangium	61.005	0.0906969	0.0066188	0.000685721	0.72865	0.997466	0.560086	0.138134	0.584347	0.118893	0.0132294	0.997553	0.997603	0.1876	0.764121	0.893782	0.988585	0.323469	0.0834856	0.34183	0.997467	0.401049
Root	Bacteria	Proteobacteria	Alphaproteobacteria	Rhizobiales	Bradyrhizobiaceae	Tardiphaga	60.6383	0.202237	0.983406	0.0454362	0.0970179	0.64311	0.962106	0.700453	0.578918	0.272055	0.00402154	0.997553	0.0160144	0.0889987	0.216777	0.999738	0.408821	0.146858	0.000604687	0.460691	0.380754	0.991617
Root	Bacteria	Bacteroidetes	Chitinophagia	Chitinophagales	Chitinophagaceae	Paraflavitalea	59.9114	0.00136722	0.983126	0.329634	0.972217	0.208759	0.76391	0.0131589	0.612938	0.983787	0.141333	0.997553	0.590903	0.743568	0.199117	0.61314	0.00241228	0.0659294	8.0875e-05	0.238675	0.823713	0.991617
Root	Bacteria	Abditibacteriota	Abditibacteria	Abditibacteriales	Abditibacteriaceae	Abditibacterium	59.4728	0.939572	0.0243455	0.00177223	0.998647	0.997466	0.196936	0.0192174	0.995165	0.29762	0.0586909	0.72931	0.997603	0.0885561	0.721573	0.999738	0.921808	0.05622	0.00645837	0.997222	0.997467	0.960832
Root	Bacteria	Bacteroidetes	Flavobacteriia	Flavobacteriales	Cryomorphaceae	Fluviicola	58.3593	0.00107951	0.0436097	0.0201915	0.461093	0.729036	0.221473	0.0859543	0.0985995	0.0180154	0.00383815	0.997553	0.00581461	0.645106	0.99295	0.999738	3.45814e-05	1.1447e-06	1.94656e-07	0.997222	0.426184	0.449317
Root	Bacteria	Actinobacteria	Actinobacteria	Streptosporangiales	Streptosporangiaceae	Nonomuraea	57.7126	0.529693	0.00505555	0.00748969	0.74038	0.997466	0.998021	0.993912	0.648865	0.464166	0.344759	0.997553	0.14979	0.998001	0.895736	0.999738	0.112762	0.0558198	0.0736117	0.0232671	0.478226	0.036604
Root	Bacteria	Acidobacteria	Acidobacteria_Gp1			Gp1	57.6952	0.374062	0.497905	0.022391	0.0889025	0.83038	0.934016	0.112	0.413392	0.240654	0.471247	0.997553	0.359823	0.623896	0.403942	0.00364351	0.025204	0.0618062	0.000864912	0.997222	0.0139771	0.499414
Root	Bacteria	Actinobacteria	Acidimicrobiia	Acidimicrobiales	Iamiaceae	Actinomarinicola	57.1854	0.00328105	0.887034	0.00124967	0.40163	0.997466	0.998021	0.0211454	0.528497	0.29762	0.00106329	0.997553	0.00695498	0.0275417	0.0781984	0.999738	0.0174919	0.00510995	1.01995e-08	0.997222	0.468285	0.991617
Root	Bacteria	Proteobacteria	Alphaproteobacteria	Rhodobacterales	Rhodobacteraceae	Paracoccus	56.6051	0.472141	0.317652	0.480028	0.0970179	0.0835373	0.0263992	0.909416	0.995165	0.983787	0.0832466	0.997553	0.0224252	0.106875	0.0788538	0.999738	0.961755	0.886024	0.0834856	0.295129	0.503784	0.7608
Root	Bacteria	Proteobacteria	Gammaproteobacteria	Cellvibrionales	Cellvibrionaceae	Cellvibrio	53.5439	0.924207	0.190986	0.125682	0.0326709	0.83038	0.998021	0.993912	0.262841	0.022481	0.00525665	0.971836	0.071215	0.37633	0.99295	0.806649	0.577277	0.051325	0.0393275	0.28221	0.283241	0.991617
Root	Bacteria	Proteobacteria	Deltaproteobacteria	Myxococcales	Labilitrichaceae	Labilithrix	52.4828	0.000445016	0.831376	0.00222943	0.998647	0.880166	0.245456	0.000110738	0.584347	0.219466	0.00106202	0.997553	0.275041	0.0164556	0.0973525	0.999738	0.0212943	0.000864953	1.97602e-09	0.388701	0.351464	0.991617
Root	Bacteria	Proteobacteria	Betaproteobacteria	Nitrosomonadales	Methylophilaceae	Pseudomethylobacillus	48.2462	0.00451266	0.258751	0.991001	0.0262125	0.247693	0.133193	0.674245	0.578918	0.723971	0.0313879	0.997553	0.00221764	0.375761	0.226685	0.999738	0.377708	0.686521	0.0180144	0.988146	0.0441811	0.598006
Root	Bacteria	Proteobacteria	Oligoflexia	Bacteriovoracales	Bacteriovoracaceae	Peredibacter	47.8143	0.0259467	0.660773	0.107545	0.998647	0.997466	0.283775	0.0203031	0.675353	0.2165	0.0202146	0.997553	0.651011	0.133401	0.574897	0.999738	0.173689	0.00911472	0.000216368	0.692639	0.45802	0.991617
Root	Bacteria	Actinobacteria	Actinobacteria	Micromonosporales	Micromonosporaceae	Dactylosporangium	47.2972	0.104175	0.813383	0.310604	0.990571	0.997466	0.998021	0.433784	0.63814	0.539603	0.146676	0.997553	0.197894	0.743568	0.744029	0.999738	0.0541785	0.0459407	0.00562006	0.997222	0.893252	0.991617
Root	Bacteria	Bacteroidetes	Flavobacteriia	Flavobacteriales	Weeksellaceae	Chryseobacterium	46.7794	0.154898	6.18541e-06	0.00375998	0.242934	0.114796	0.522276	0.993912	0.995165	0.959092	0.0847135	0.997553	0.150497	0.0527224	0.234025	0.00936286	3.62818e-05	0.00247005	0.147684	0.0028635	2.53798e-05	1.7622e-08
Root	Bacteria	Actinobacteria	Actinobacteria	Micrococcales	Micrococcaceae	Paenarthrobacter	45.7383	0.896581	0.983406	0.00750377	0.0262125	0.295921	0.471817	0.392568	0.520739	0.26961	0.000163085	0.997553	0.545485	0.0143562	0.0401045	0.121923	0.448881	0.946458	0.0277494	0.376168	0.154987	0.991617
Root	Bacteria	Planctomycetes	Planctomycetacia	Pirellulales	Pirellulaceae	Blastopirellula	45.7173	0.0425394	0.983406	1.04523e-05	0.998647	0.662474	0.778426	5.09725e-06	0.837928	0.983787	0.00169799	0.997553	0.620708	0.0092138	0.0202817	0.989035	0.0301927	0.0834587	4.78853e-10	0.892685	0.997467	0.991617
Root	Bacteria	Chloroflexi	Caldilineae	Caldilineales	Caldilineaceae	Litorilinea	44.8511	0.37189	0.983406	0.000240575	0.998647	0.997466	0.998021	0.000621099	0.944031	0.983787	0.0286812	0.997553	0.835688	0.00441636	0.0202817	0.989317	0.8545	0.456089	2.23794e-06	0.997222	0.997467	0.991617
Root	Bacteria	Chloroflexi	Ktedonobacteria	Ktedonobacterales	Dictyobacteraceae	Dictyobacter	44.226	0.101509	0.763809	0.0841283	0.09718	0.399379	0.770974	0.993912	0.00338807	0.0139026	0.0304493	0.997553	0.000764133	0.201788	0.442356	1.50297e-06	0.173689	0.0443136	0.000704242	0.128943	0.000152141	0.991617
Root	Bacteria	Proteobacteria	Gammaproteobacteria	Xanthomonadales	Xanthomonadaceae	Arenimonas	43.4614	1.97036e-05	0.515271	0.0223731	0.361312	0.997466	0.998021	0.0121476	0.210611	0.574987	0.000418337	0.997553	0.00819765	0.0889987	0.0202817	0.999738	0.000994501	0.0534268	3.34324e-09	0.997222	0.105911	0.991617
Root	Bacteria	Proteobacteria	Alphaproteobacteria	Rhodospirillales	Acetobacteraceae	Roseomonas	43.3526	0.994865	0.930842	0.0237598	0.871339	0.73296	0.998021	0.435344	0.995165	0.983787	0.129963	0.997553	0.353567	0.0640983	0.214681	0.999738	0.988585	0.839426	0.0163399	0.584403	0.997467	0.991617
Root	Bacteria	Bacteroidetes	Sphingobacteriia	Sphingobacteriales	Sphingobacteriaceae	Sphingobacterium	41.9353	0.000209656	0.763809	0.970911	0.0286233	0.00123089	0.00605103	0.00642651	0.995165	0.983787	0.81334	0.997553	0.997603	0.566929	0.815239	0.0111843	2.54142e-05	0.000333027	0.000729036	0.00658303	0.723266	0.569071
Root	Bacteria	Proteobacteria	Alphaproteobacteria	Rhizobiales	Methylobacteriaceae	Methylobacterium	41.4677	6.28359e-06	0.203679	0.991001	0.215728	0.720535	0.463183	0.993912	0.779948	0.952497	0.0743421	0.997553	0.000798619	0.321264	0.214681	0.999738	0.0637495	0.134768	0.000420442	0.997222	0.111272	0.492907
Root	Bacteria	Bacteroidetes	Chitinophagia	Chitinophagales	Chitinophagaceae	Puia	39.2989	7.40855e-05	0.906885	0.396908	0.998647	0.593965	0.998021	0.163279	0.532702	0.983787	0.163452	0.969163	0.0121497	0.998001	0.194308	0.0923926	3.48441e-05	0.0103395	3.32139e-06	0.997222	0.891664	0.924276
Root	Bacteria	Candidatus_Saccharibacteria				Saccharibacteria_genera_incertae_sedis	39.0309	0.000211422	0.983406	0.0979516	0.0262125	0.997466	0.560086	0.993912	0.0985995	0.185165	0.00267729	0.997553	4.676e-06	0.511454	0.214681	0.999738	0.000349128	0.00408637	9.87475e-07	0.273481	0.138884	0.945124
Root	Bacteria	Acidobacteria	Blastocatellia	Blastocatellales	Blastocatellaceae	Aridibacter	38.4025	0.000530029	0.983406	0.0116213	0.174139	0.997466	0.998021	0.0128721	0.254548	0.0926911	6.3597e-05	0.997553	0.0214661	0.0227519	0.0788538	0.999738	0.032917	0.00855939	3.43581e-08	0.997222	0.0484607	0.991617
Root	Bacteria	Actinobacteria	Actinobacteria	Pseudonocardiales	Pseudonocardiaceae	Lentzea	38.2215	0.71306	0.597895	0.0223731	0.256766	0.997466	0.998021	0.746457	0.6038	0.482869	0.0242609	0.997553	0.549891	0.256541	0.305937	0.989035	0.988585	0.989907	0.105444	0.28221	0.970413	0.924276
Root	Bacteria	Bacteroidetes	Chitinophagia	Chitinophagales	Chitinophagaceae	Ferruginibacter	37.9599	0.00337708	0.184079	0.000327505	0.461093	0.144025	0.160764	0.000337095	0.0183764	0.016372	3.23994e-05	0.997553	0.097884	0.244788	0.204823	0.999738	2.66392e-05	7.07599e-05	1.00624e-09	0.997222	0.161003	0.196857
Root	Bacteria	Verrucomicrobia	Opitutae	Opitutales	Opitutaceae	Cephaloticoccus	37.9366	0.098621	9.52071e-06	1.85385e-07	0.222882	0.566449	0.0715994	0.00260569	0.0189987	0.000514449	1.1136e-05	0.997553	0.00208008	0.161567	0.631457	0.999738	2.33666e-06	5.36642e-09	9.66348e-12	0.238675	0.920804	0.00288352
Root	Bacteria	Firmicutes	Bacilli	Bacillales	Bacillaceae_1	Bacillus	36.8852	0.516306	0.334399	0.0715695	0.544774	0.783359	0.998021	0.783428	0.995165	0.39545	0.0936788	0.971836	0.0630589	0.147851	0.764121	0.999738	0.618821	0.0467163	0.00671312	0.484019	0.997467	0.997313
Root	Bacteria	Proteobacteria	Alphaproteobacteria	Rhodospirillales	Azospirillaceae	Azospirillum	36.772	6.51419e-06	0.350715	0.274262	0.972217	0.666159	0.87742	0.001066	0.995165	0.983787	0.0574596	0.997553	0.49369	0.0889987	0.0607179	0.597736	0.0212943	0.0764607	6.63263e-07	0.0232671	0.503784	0.840254
Root	Bacteria	Proteobacteria	Alphaproteobacteria	Rhizobiales	Xanthobacteraceae	Labrys	34.8773	0.0250743	0.584752	0.263735	0.408185	0.997466	0.719759	0.433784	0.640529	0.983787	0.0217575	0.997553	0.0557577	0.194438	0.0855194	0.999738	0.181678	0.686053	0.000776958	0.997222	0.35671	0.991617
Root	Bacteria	Bacteroidetes	Chitinophagia	Chitinophagales	Chitinophagaceae	Edaphobaculum	33.2348	0.037026	0.0768931	0.000409466	0.226068	0.997466	0.500654	0.0144198	0.127708	0.022481	0.000182656	0.997553	0.0234568	0.0974231	0.314479	0.999738	0.00409025	0.000185865	5.40823e-08	0.997222	0.325749	0.64071
Root	Bacteria	Proteobacteria	Alphaproteobacteria	Caulobacterales	Hyphomonadaceae	Asprobacter	33.1061	0.00125974	0.983406	0.0121091	0.998647	0.997466	0.770974	0.000337095	0.688266	0.517248	0.00129596	0.997553	0.46554	0.0164556	0.0383281	0.999738	0.0877126	0.0509015	1.03595e-07	0.309276	0.297023	0.982341
Root	Bacteria	Armatimonadetes	Chthonomonadetes	Chthonomonadales	Chthonomonadaceae	Chthonomonas/Armatimonadetes_gp3	33.0175	0.0425394	0.997216	0.884718	0.998647	0.720535	0.770974	0.235645	0.878781	0.983787	0.509119	0.997553	0.905866	0.998001	0.771044	0.999738	0.0845366	0.164985	0.0361992	0.565646	0.908249	0.991617
Root	Bacteria	Gemmatimonadetes	Longimicrobia	Longimicrobiales	Longimicrobiaceae	Longimicrobium	32.8527	0.0026759	0.581562	0.991001	0.872786	0.997466	0.998021	0.377995	0.798984	0.638345	0.110279	0.997553	0.556219	0.386671	0.510821	0.999738	0.495832	0.348541	0.0277494	0.355664	0.160397	0.557066
Root	Bacteria	Planctomycetes	Planctomycetacia	Pirellulales	Thermoguttaceae	Thermogutta	32.1545	0.00125974	0.983406	0.00497715	0.986066	0.997466	0.970569	0.0040336	0.578918	0.519158	0.00389415	0.997553	0.0630589	0.0567808	0.0788538	0.999738	0.00914793	0.00855939	2.76984e-08	0.997222	0.541798	0.991617
Root	Bacteria	Chloroflexi	Anaerolineae	Aggregatilineales	Aggregatilineaceae	Aggregatilinea	31.1336	0.00750783	0.784503	0.168099	0.998647	0.997466	0.943907	0.00577583	0.995165	0.983787	0.0347524	0.997553	0.953217	0.0644426	0.0973525	0.999738	0.354897	0.323469	0.000129688	0.238675	0.478226	0.870298
Root	Bacteria	Proteobacteria	Deltaproteobacteria	Myxococcales	Myxococcaceae	Corallococcus	30.7565	0.000910161	0.24359	0.796512	0.174139	0.83038	0.401258	0.823001	0.6038	0.923999	0.183163	0.997553	0.00904498	0.871312	0.461684	0.999738	0.187301	0.593735	0.05294	0.997222	0.121226	0.766685
Root	Bacteria	Verrucomicrobia	Verrucomicrobiae	Verrucomicrobiales	Verrucomicrobiaceae	Prosthecobacter	30.0492	0.0364717	0.283806	0.0174025	0.998647	0.760122	0.214357	0.00962198	0.615501	0.255628	0.0240954	0.997553	0.400226	0.195053	0.546302	0.999738	0.0236358	0.00146926	1.37813e-05	0.997222	0.877123	0.982341
Root	Bacteria	Proteobacteria	Alphaproteobacteria	Rhizobiales	Parvibaculaceae	Anderseniella	29.391	0.0425394	0.387649	0.0120746	0.577331	0.353062	0.116027	0.00140583	0.995165	0.907184	0.135215	0.997553	0.835688	0.189299	0.376367	0.35331	0.0184565	0.00309509	8.51425e-06	0.613469	0.997467	0.933505
Root	Bacteria	Armatimonadetes				Armatimonadetes_gp4	29.3128	0.290968	0.983406	0.436593	0.998647	0.997466	0.998021	0.334484	0.995165	0.983787	0.289857	0.997553	0.81477	0.494097	0.399388	0.999738	0.495832	0.673833	0.045905	0.997222	0.920787	0.991617
Root	Bacteria	Verrucomicrobia	Terrimicrobia	Terrimicrobiales	Terrimicrobiaceae	Terrimicrobium	29.2114	0.211828	0.219196	0.00321354	0.544774	0.997466	0.889456	0.0780445	0.676482	0.171444	0.005229	0.971836	0.0819838	0.0549906	0.367428	0.999738	0.187301	0.00633162	1.90764e-05	0.972206	0.764488	0.991617
Root	Bacteria	Proteobacteria	Betaproteobacteria	Burkholderiales	Comamonadaceae	Comamonas	29.1641	0.00123902	0.190986	0.925981	0.998647	0.997466	0.998021	0.539951	0.995165	0.983787	0.647347	0.997553	0.424552	0.998001	0.317004	0.893782	0.0806985	0.69757	0.0346699	0.321314	0.529006	0.960832
Root	Bacteria	Proteobacteria	Alphaproteobacteria	Rhodospirillales	Azospirillaceae	Skermanella	29.1538	0.00337407	0.580549	0.00612879	0.915567	0.997466	0.906675	0.0267389	0.995165	0.407657	0.0116733	0.863617	0.0191967	0.0146673	0.214681	0.947783	0.129923	0.00111457	1.31391e-07	0.997222	0.818924	0.991617
Root	Bacteria	Proteobacteria	Alphaproteobacteria	Caulobacterales	Caulobacteraceae	Asticcacaulis	29.0742	3.1722e-06	0.283806	0.327644	0.408185	0.997466	0.998021	0.993912	0.813813	0.338627	0.100552	0.997553	0.060668	0.389789	0.868438	0.999738	0.37267	0.0604662	0.0168877	0.255745	0.0111661	0.0443618
Root	Bacteria	Planctomycetes	Planctomycetacia	Planctomycetales	Planctomycetaceae	Gimesia	28.4953	0.0311858	0.983406	0.00667316	0.998647	0.997466	0.925177	0.00197288	0.995165	0.730916	0.00820905	0.997553	0.588163	0.0164556	0.0699877	0.999738	0.364762	0.121656	2.98647e-06	0.831843	0.633024	0.991617
Root	Bacteria	Verrucomicrobia	Opitutae	Opitutales	Opitutaceae	Oleiharenicola	28.1123	0.00278701	1.82215e-05	4.7393e-09	0.884525	0.0046836	8.34814e-05	4.93866e-08	0.00338807	0.000189995	3.35387e-07	0.997553	0.0732439	0.0889987	0.29335	0.999738	1.49764e-08	3.03193e-11	7.4136e-17	0.997222	0.478226	0.00210377
Root	Bacteria	Proteobacteria	Alphaproteobacteria	Rhodospirillales	Geminicoccaceae	Arboricoccus	27.6161	0.0738084	0.983406	0.032719	0.998647	0.997466	0.998021	0.131761	0.995165	0.983787	0.203181	0.997553	0.112974	0.177017	0.0973525	0.767069	0.0936949	0.315697	0.000122336	0.997222	0.997467	0.991617
Root	Bacteria	Proteobacteria	Deltaproteobacteria	Myxococcales	Polyangiaceae	Aetherobacter	27.0283	0.00399121	0.0277873	8.05824e-05	0.998647	0.000445653	0.00194253	1.2772e-06	0.0451616	0.0595799	0.000953314	0.997553	0.697442	0.575706	0.295826	0.947783	1.54237e-07	3.35189e-06	1.37393e-10	0.304489	0.801278	0.0104167
Root	Bacteria	Proteobacteria	Deltaproteobacteria	Myxococcales	Nannocystaceae	Nannocystis	26.6668	0.431951	0.0305053	0.0138329	0.998647	0.247693	0.0216929	0.00623446	0.494753	0.135283	0.042273	0.997553	0.997603	0.524207	0.99295	0.999738	0.0301927	0.00141497	0.000593523	0.988146	0.997467	0.509983
Root	Bacteria	Actinobacteria	Actinobacteria	Glycomycetales	Glycomycetaceae	Stackebrandtia	26.3099	0.000148452	8.73207e-05	5.10895e-09	0.0970179	0.208759	0.406191	0.998071	0.972298	0.723971	0.0271308	0.997553	0.0205628	0.0893138	0.201824	0.999738	0.98624	0.785682	0.0146259	1.5907e-10	0.0484607	0.00179273
Root	Bacteria	Chlamydiae	Chlamydiia	Chlamydiales	Criblamydiaceae	Estrella	26.1797	0.478147	0.983406	0.236575	0.998647	0.997466	0.998021	0.172817	0.995165	0.983623	0.109379	0.997553	0.997603	0.173853	0.226685	0.999738	0.929453	0.945746	0.0307864	0.997222	0.758768	0.991617
Root	Bacteria	Bacteroidetes	Chitinophagia	Chitinophagales	Chitinophagaceae	Parafilimonas	25.6609	0.000211422	0.253041	0.215699	0.74038	0.924205	0.252013	0.524958	0.995165	0.983787	0.100552	0.997553	0.000977109	0.112053	0.0338126	0.437384	0.0328856	0.345669	4.69892e-06	0.997222	0.818924	0.982341
Root	Bacteria	Actinobacteria	Thermoleophilia	Solirubrobacterales	Baekduiaceae	Baekduia	24.9598	0.0283443	0.120402	0.00769645	0.998647	0.997466	0.338752	0.035952	0.995165	0.517248	0.116139	0.971836	0.0750594	0.123295	0.657875	0.504634	0.0263041	0.000257441	3.32139e-06	0.997222	0.997467	0.991617
Root	Bacteria	Proteobacteria	Alphaproteobacteria	Sphingomonadales	Erythrobacteraceae	Altererythrobacter	24.9152	0.932189	0.522065	0.125864	0.998647	0.997466	0.233938	0.0258195	0.995165	0.303463	0.0585302	0.699561	0.890001	0.0788885	0.721573	0.999738	0.957022	0.22809	0.0433058	0.727525	0.758768	0.982341
Root	Bacteria	Acidobacteria	Acidobacteria_Gp5			Gp5	24.8585	0.994865	0.389218	0.000706942	0.523146	0.997466	0.278419	0.000529166	0.710503	0.983787	0.163452	0.971836	0.884819	0.0143562	0.15413	0.998159	0.988585	0.30231	0.000530497	0.997222	0.647954	0.991617
Root	Bacteria	Proteobacteria	Gammaproteobacteria	Xanthomonadales	Rhodanobacteraceae	Rudaea	24.279	2.04789e-06	0.802766	0.0146704	0.673956	0.00787919	0.743662	7.67088e-05	0.282418	0.983787	0.0184063	0.283553	0.0910792	0.634132	0.0202817	0.0427149	3.79611e-08	0.00324613	5.88971e-11	0.143331	0.922916	0.381179
Root	Bacteria	Actinobacteria	Actinobacteria	Streptosporangiales	Thermomonosporaceae	Actinoallomurus	23.2591	0.374732	0.0011571	0.000376869	0.998647	0.585912	0.998021	0.89834	0.868202	0.887501	0.492272	0.686752	0.0630589	0.112223	0.921461	0.919917	0.870197	0.0324208	0.0106442	0.0028635	0.160397	0.557066
Root	Bacteria	Actinobacteria	Actinobacteria	Micrococcales	Intrasporangiaceae	Phycicoccus	23.1026	1.03456e-05	0.983406	0.571412	0.0889025	0.997466	0.998021	0.94436	0.0629932	0.141109	0.00673002	0.997553	0.000109847	0.998001	0.517493	0.999738	3.73207e-05	0.000790974	4.77494e-06	0.997222	0.0705593	0.991617
Root	Bacteria	Bacteroidetes	Saprospiria	Saprospirales	Saprospiraceae	Phaeodactylibacter	22.9874	0.0164769	0.581562	0.000327505	0.862764	0.997466	0.633876	0.000840873	0.750562	0.240654	0.000709114	0.997553	0.138516	0.00782859	0.0832422	0.999738	0.109386	0.00403355	9.36883e-09	0.997222	0.538347	0.991617
Root	Bacteria	Proteobacteria	Betaproteobacteria	Nitrosomonadales	Sterolibacteriaceae	Georgfuchsia	22.979	0.414725	0.983406	0.436593	0.998647	0.342035	0.338573	0.0267389	0.535793	0.519158	0.088013	0.997553	0.830115	0.712002	0.583142	0.999738	0.321378	0.445407	0.0597068	0.28498	0.551012	0.991617
Root	Bacteria	Actinobacteria	Acidimicrobiia	Acidimicrobiales	Acidimicrobiales_incertae_sedis	Aciditerrimonas	22.9205	0.16502	0.356883	0.00291112	0.685722	0.997466	0.925177	0.0495389	0.535793	0.272055	0.00884974	0.997553	0.112974	0.11412	0.263714	0.999738	0.062376	0.012307	1.16654e-05	0.997222	0.774125	0.933505
Root	Bacteria	Proteobacteria	Alphaproteobacteria	Rhodospirillales	Rhodospirillaceae	Inquilinus	22.9094	0.705396	1.92997e-05	5.04173e-07	0.986066	0.997466	0.0715994	0.00262989	0.995165	0.302797	0.0399524	0.386127	0.621316	0.0227519	0.638285	0.664306	0.270332	0.000521807	7.53208e-06	0.315789	0.137713	0.180909
Root	Bacteria	Actinobacteria	Actinobacteria	Nakamurellales	Nakamurellaceae	Nakamurella	22.2035	0.0454494	0.983406	0.0571295	0.306997	0.997466	0.998021	0.264767	0.535793	0.368523	0.00743045	0.997553	0.0406284	0.122881	0.198807	0.999738	0.1548	0.0923726	0.000134674	0.997222	0.374546	0.991617
Root	Bacteria	Acidobacteria	Acidobacteria_Gp3			Candidatus_Solibacter	21.9516	0.000468416	0.983406	0.0825559	0.998647	0.720535	0.49766	0.0017668	0.440444	0.29762	0.00311439	0.997553	0.46554	0.0979544	0.147305	0.999738	0.0225081	0.0147077	1.29425e-06	0.236394	0.169294	0.991617
Root	Bacteria	Planctomycetes	Planctomycetacia	Planctomycetales	Isosphaeraceae	Tautonia	21.9063	0.0370007	0.983406	0.0346344	0.894188	0.997466	0.998021	0.0250966	0.82206	0.695008	0.0119456	0.997553	0.364821	0.0517812	0.0973525	0.999738	0.339564	0.227274	4.97672e-05	0.997222	0.478226	0.991617
Root	Bacteria	Actinobacteria	Actinobacteria	Catenulisporales	Catenulisporaceae	Catenulispora	21.7253	0.801364	0.256725	0.0602309	0.253779	0.21953	0.906675	0.919448	0.995227	0.682849	0.238999	0.997553	0.00306281	0.218175	0.813877	0.999738	0.531879	0.0567686	0.0117592	0.0195907	0.997467	0.991617
Root	Bacteria	Armatimonadetes				Armatimonadetes_gp5	21.2067	8.11524e-05	0.537859	0.262776	0.70947	0.997466	0.998021	0.0710829	0.704359	0.773915	0.0100113	0.997553	0.0371841	0.0826329	0.0855194	0.999738	0.0596556	0.0851108	3.81537e-06	0.783848	0.183459	0.815462
Root	Bacteria	Planctomycetes	Planctomycetacia	Planctomycetales	Planctomycetaceae	Planctomicrobium	20.8925	0.385097	0.930842	0.00090338	0.998647	0.997466	0.941251	0.00192769	0.961655	0.983787	0.0368753	0.997553	0.84158	0.00693309	0.0655632	0.999738	0.929453	0.245938	1.27592e-05	0.997222	0.997467	0.991617
Root	Bacteria	Actinobacteria	Actinobacteria	Streptosporangiales	Streptosporangiaceae	Microbispora	20.5424	0.0324813	3.21237e-05	0.0615861	0.74038	0.997466	0.00980078	0.421239	0.995165	0.000514449	0.049104	0.002402	0.424552	0.128569	0.0973525	0.174043	0.088508	0.0567686	0.999489	0.955926	0.997467	0.991617
Root	Bacteria	Proteobacteria	Betaproteobacteria	Nitrosomonadales	Methylophilaceae	Novimethylophilus	20.4337	1.97591e-13	0.0197936	0.243844	0.998647	0.997466	0.998021	0.350633	0.995165	0.997044	0.426004	0.997553	0.00332076	0.681845	0.369386	0.0378743	0.000319034	0.00192799	4.04723e-06	0.00876982	0.0705593	0.111806
Root	Bacteria	Bacteroidetes	Cytophagia	Cytophagales	Hymenobacteraceae	Adhaeribacter	20.3056	0.472141	0.00180047	0.00222992	0.676576	0.108915	0.970569	0.836706	0.82206	0.287118	0.160178	0.0564262	0.183066	0.0170245	0.957918	0.999738	0.460795	0.0319275	0.0321496	0.0248441	0.830585	0.991617
Root	Bacteria	Proteobacteria	Deltaproteobacteria	Myxococcales	Polyangiaceae	Byssovorax	20.1967	0.000742851	0.497905	0.639958	0.998647	0.871075	0.998021	0.0707546	0.532702	0.915319	0.0478636	0.997553	0.399269	0.471413	0.161681	0.999738	0.0328856	0.262706	0.000454191	0.309276	0.264649	0.991617
Root	Bacteria	Bacteroidetes	Chitinophagia	Chitinophagales	Chitinophagaceae	Niabella	20.1296	0.601651	0.983406	0.0035502	0.09718	0.0920298	0.0125189	0.918185	0.995165	0.983787	0.0876072	0.997553	2.68359e-05	0.118978	0.0512558	0.969105	0.182594	0.707254	0.000197115	0.000260943	0.959049	0.924276
Root	Bacteria	Actinobacteria	Actinobacteria	Propionibacteriales	Nocardioidaceae	Aeromicrobium	19.6891	0.0511202	0.983406	0.0665308	0.0782298	0.247693	0.560086	0.90092	0.750562	0.414722	0.005229	0.997553	0.00280688	0.0450016	0.147305	0.999738	0.511093	0.186897	0.000191789	0.373709	0.306348	0.954192
Root	Bacteria	Proteobacteria	Gammaproteobacteria	Enterobacterales	Erwiniaceae	Pantoea	18.9647	3.15058e-05	0.983406	0.373935	0.000165619	1.14008e-08	0.00194253	0.0328419	0.553586	0.849315	0.0642341	0.360296	0.997603	0.00693309	0.290936	0.000140732	6.58266e-09	0.000292889	0.0182131	0.000229997	0.613247	0.0645269
Root	Bacteria	Acidobacteria	Blastocatellia	Blastocatellales	Blastocatellaceae	Blastocatella	18.9126	1.84484e-06	0.983406	0.533261	0.577331	0.319525	0.388102	0.0381457	0.0611125	0.0575026	0.00389415	0.997553	0.0460756	0.847807	0.633666	0.999738	4.21703e-05	0.000172007	1.41571e-06	0.262736	0.0373681	0.991617
Root	Bacteria	Actinobacteria	Acidimicrobiia	Acidimicrobiales	Ilumatobacteraceae	Ilumatobacter	18.7841	0.0236524	0.983406	0.000907078	0.273087	0.997466	0.998021	0.015377	0.520739	0.29506	0.000367428	0.997553	0.0280267	0.0146673	0.0383281	0.999738	0.109386	0.053146	8.84643e-08	0.997222	0.313523	0.991617
Root	Bacteria	Proteobacteria	Deltaproteobacteria	Myxococcales	Polyangiaceae	Jahnella	18.5436	7.09407e-05	0.675531	0.0013258	0.687917	0.997466	0.998021	0.0380396	0.484443	0.494113	0.0040806	0.997553	0.000109847	0.1247	0.0983414	0.174043	1.8359e-05	6.98077e-05	4.58244e-11	0.996716	0.908249	0.759131
Root	Bacteria	Proteobacteria	Oligoflexia	Oligoflexales	Oligoflexaceae	Oligoflexus	17.9474	0.820135	0.325465	0.000130983	0.998647	0.997466	0.906675	0.00625743	0.995165	0.967632	0.0396692	0.997553	0.997603	0.0276746	0.112083	0.999738	0.987802	0.585204	0.00089964	0.997222	0.952354	0.956893
Root	Bacteria	Bacteroidetes	Saprospiria	Saprospirales	Lewinellaceae	Lewinella	17.8969	0.00726453	0.983406	0.414662	0.998647	0.64311	0.81893	0.0687461	0.394472	0.464166	0.0399524	0.997553	0.560066	0.665684	0.376367	0.999738	0.0228945	0.0769456	0.000926488	0.493208	0.306514	0.991617
Root	Bacteria	Bacteroidetes	Chitinophagia	Chitinophagales	Chitinophagaceae	Sediminibacterium	17.594	0.00513348	0.000429453	2.32671e-06	0.475511	0.0163193	0.00972192	5.83451e-05	0.00338807	0.000662208	7.52411e-06	0.997553	0.023593	0.420715	0.417632	0.999738	1.50232e-08	5.98605e-09	1.31739e-12	0.997222	0.372636	0.00145374
Root	Bacteria	Planctomycetes	Planctomycetacia	Pirellulales	Thermoguttaceae	Thermostilla	17.5854	0.000563201	0.983406	0.00064922	0.998647	0.997466	0.468143	3.92194e-05	0.972298	0.361699	0.000515205	0.971836	0.261189	0.00214413	0.0359013	0.999738	0.158095	0.00420944	2.32618e-10	0.406312	0.376504	0.771358
Root	Bacteria	Acidobacteria	Acidobacteria_Gp2			Gp2	17.0697	0.290204	0.983406	0.022391	0.998647	0.997466	0.998021	0.184067	0.995165	0.983787	0.357895	0.997553	0.161167	0.386671	0.0973525	0.671077	0.0596556	0.558178	0.000550754	0.997222	0.877123	0.815462
Root	Bacteria	Planctomycetes	Planctomycetacia	Pirellulales	Lacipirellulaceae	Bythopirellula	17.0077	0.408168	0.496785	1.44544e-05	0.09718	0.922933	0.998021	0.0261307	0.462638	0.179927	7.57973e-05	0.997553	0.0169577	0.00782859	0.0359013	0.999738	0.247666	0.0647972	9.4953e-08	0.273481	0.486434	0.991617
Root	Bacteria	Actinobacteria	Actinobacteria	Streptosporangiales	Thermomonosporaceae	Actinomadura	16.7331	0.53584	1.73094e-07	0.00467212	0.998647	0.997466	0.0105552	0.393991	0.995165	0.145213	0.719879	0.0756549	0.709419	0.494097	0.146399	0.989317	0.495832	5.03871e-05	0.0473874	0.28498	0.298968	0.344419
Root	Bacteria	Bacteroidetes	Sphingobacteriia	Sphingobacteriales	Sphingobacteriaceae	Solitalea	16.465	0.0519856	0.558562	0.000898092	0.998647	0.997466	0.622577	0.00238351	0.872206	0.537212	0.0103596	0.997553	0.272527	0.0370912	0.126842	0.999738	0.0617262	0.0104288	3.20978e-07	0.997222	0.988349	0.991617
Root	Bacteria	Proteobacteria	Oligoflexia	Silvanigrellales	Silvanigrellaceae	Silvanigrella	16.3314	0.172145	0.71882	0.519813	0.998647	0.997466	0.459676	0.207105	0.972298	0.338627	0.15369	0.971836	0.968965	0.294573	0.99295	0.999738	0.719547	0.0604662	0.0364944	0.944203	0.608683	0.991617
Root	Bacteria	Actinobacteria	Actinobacteria	Pseudonocardiales	Pseudonocardiaceae	Actinomycetospora	15.4195	0.0827073	0.22179	0.0129652	0.173517	0.684881	0.998021	0.659025	0.710503	0.158739	0.0101424	0.971836	0.997603	0.0889987	0.573413	0.223675	0.304756	0.989907	0.473491	0.238675	0.758768	0.991617
Root	Bacteria	Proteobacteria	Deltaproteobacteria	Myxococcales	Myxococcaceae	Aggregicoccus	15.2116	7.08546e-05	0.983406	0.00932034	0.998647	0.997466	0.500654	0.00129729	0.968974	0.476378	0.00638494	0.997553	0.058606	0.0167412	0.124773	0.671077	0.0183705	0.000521807	2.15052e-09	0.612656	0.56999	0.991617
Root	Bacteria	Actinobacteria	Actinobacteria	Micrococcales	Cellulomonadaceae	Cellulomonas	14.8961	0.136595	0.581562	0.0154743	0.09718	0.57347	0.998021	0.42268	0.648865	0.135283	0.0021829	0.971836	0.997603	0.0344557	0.284465	0.0725417	0.132968	0.989907	0.402653	0.484661	0.388698	0.991617
Root	Bacteria	Proteobacteria	Betaproteobacteria	Rhodocyclales	Zoogloeaceae	Uliginosibacterium	14.5394	9.86427e-10	0.48802	0.139708	0.577331	0.760122	0.112262	0.113248	0.995165	0.828509	0.864319	0.997553	0.399269	0.682834	0.773948	0.111284	0.0225081	0.0003991	0.00114048	0.000151059	0.160397	0.0545151
Root	Bacteria	Latescibacteria				Latescibacteria_genera_incertae_sedis	14.5308	0.561231	0.983406	0.00425803	0.872003	0.997466	0.998021	0.00841613	0.944031	0.983787	0.211789	0.997553	0.983144	0.0421539	0.0611637	0.870037	0.634018	0.778364	0.000253868	0.997222	0.848173	0.991617
Root	Bacteria	Chlamydiae	Chlamydiia	Chlamydiales	Chlamydiaceae	Chlamydia	14.3167	0.678265	0.983406	0.211446	0.998647	0.997466	0.998021	0.184213	0.995165	0.983787	0.177912	0.997553	0.997603	0.128728	0.304508	0.999738	0.996998	0.863364	0.0446183	0.997222	0.937142	0.991617
Root	Bacteria	Verrucomicrobia	Verrucomicrobiae	Verrucomicrobiales	Verrucomicrobiaceae	Roseimicrobium	14.1055	0.616978	0.813383	0.00154441	0.976219	0.997466	0.925177	0.00469577	0.6038	0.470019	0.00333193	0.997553	0.921117	0.0468652	0.0930476	0.999738	0.391067	0.288571	8.56009e-05	0.997222	0.748627	0.991617
Root	Bacteria	Actinobacteria	Actinobacteria	Geodermatophilales	Geodermatophilaceae	Blastococcus	13.9648	0.000351742	0.688051	0.243844	0.544774	0.997466	0.76391	0.219236	0.702217	0.131744	0.017025	0.9018	0.0118368	0.123295	0.764121	0.999738	0.0395369	0.000257441	8.95301e-06	0.997222	0.306348	0.982341
Root	Bacteria	Proteobacteria	Deltaproteobacteria	Myxococcales	Polyangiaceae	Minicystis	13.8735	0.000953758	0.586762	0.318051	0.998647	0.997466	0.918743	0.47967	0.919184	0.945778	0.533425	0.997553	0.00582997	0.998001	0.921461	0.0575309	0.000205332	0.000239774	2.87936e-05	0.997222	0.997467	0.840254
Root	Bacteria	Bacteroidetes	Chitinophagia	Chitinophagales	Chitinophagaceae	Flavisolibacter	13.7124	0.00117679	0.864161	0.386284	0.915567	0.997466	0.998021	0.160471	0.995165	0.854046	0.0574144	0.997553	0.0910792	0.0931416	0.198807	0.999738	0.247219	0.0999401	0.000133499	0.988146	0.418078	0.759131
Root	Bacteria	Actinobacteria	Actinobacteria	Micromonosporales	Micromonosporaceae	Actinocatenispora	13.4459	0.354434	1.38883e-13	9.28182e-15	0.387926	0.997466	2.43897e-06	2.18342e-07	0.369365	0.0281037	0.00303224	1.09319e-05	0.965059	1.32857e-06	0.815239	0.234254	0.957022	5.98605e-09	1.37393e-10	0.324678	0.0111661	0.612316
Root	Bacteria	Acidobacteria	Acidobacteria_Gp15			Gp15	13.1461	0.049166	0.363375	0.991001	0.915567	0.997466	0.998021	0.134918	0.995165	0.983787	0.64987	0.997553	0.997603	0.524763	0.226685	0.999738	0.597989	0.989907	0.0782051	0.217447	0.908249	0.924276
Root	Bacteria	Planctomycetes	Planctomycetacia	Planctomycetales	Isosphaeraceae	Paludisphaera	13.0237	0.384549	0.983406	0.0404078	0.990571	0.997466	0.998021	0.16619	0.995165	0.948851	0.0820202	0.997553	0.362792	0.0990214	0.210019	0.999738	0.608751	0.364379	0.00189148	0.997222	0.989118	0.991617
Root	Bacteria	Actinobacteria	Thermoleophilia	Solirubrobacterales	Parviterribacteraceae	Parviterribacter	12.9629	0.0134264	0.295219	0.282919	0.577331	0.997466	0.560086	0.42268	0.423886	0.110017	0.0520022	0.997553	0.0479755	0.681845	0.929159	0.999738	0.0168863	0.000574479	0.000638664	0.997222	0.478226	0.991617
Root	Bacteria	Verrucomicrobia	Verrucomicrobiae	Verrucomicrobiales	Verrucomicrobiaceae	Phragmitibacter	12.7683	0.361261	0.0243455	2.32671e-06	0.998647	0.720535	0.146675	9.71074e-05	0.968974	0.513304	0.0107983	0.997553	0.450302	0.0251255	0.147305	0.69637	0.0199813	0.000790974	6.60878e-09	0.997222	0.877123	0.466598
Root	Bacteria	Proteobacteria	Betaproteobacteria	Burkholderiales	Comamonadaceae	Tepidimonas	12.766	4.75042e-06	0.00423433	0.322768	0.577331	0.455936	0.999269	0.170539	0.0714764	0.513951	0.0119603	0.72931	0.847743	0.998001	0.194308	0.999738	0.027769	0.902826	0.01788	0.00281299	0.00031963	0.624885
Root	Bacteria	Proteobacteria	Alphaproteobacteria	Rhodospirillales	Geminicoccaceae	Geminicoccus	12.7432	0.0227801	0.983406	0.0129663	0.998647	0.997466	0.998021	0.0159341	0.995227	0.983787	0.0264068	0.997553	0.205528	0.0162831	0.0383281	0.999738	0.437955	0.302093	4.70796e-06	0.997222	0.852093	0.924276
Root	Bacteria	Proteobacteria	Betaproteobacteria	Nitrosomonadales	Nitrosomonadaceae	Nitrosospira	12.5944	0.031518	0.983406	0.00259992	0.887609	0.997466	0.970569	0.00266587	0.995165	0.983787	0.0986843	0.997553	0.295399	0.0370912	0.0699877	0.308562	0.0715665	0.058019	6.27697e-07	0.997222	0.970407	0.991617
Root	Bacteria	Bacteroidetes	Cytophagia	Cytophagales	Cytophagaceae	Chryseotalea	12.3855	0.16876	0.426074	0.000798384	0.998647	0.983048	0.215825	0.000224964	0.869745	0.314892	0.00389415	0.997553	0.997603	0.0167412	0.147305	0.999738	0.26722	0.0187955	2.05049e-06	0.831843	0.830585	0.991617
Root	Bacteria	Acidobacteria	Vicinamibacteria	Vicinamibacterales	Vicinamibacteraceae	Luteitalea	12.3317	0.098621	0.770035	0.00373201	0.998647	0.772888	0.401258	0.127845	0.963121	0.723454	0.0718101	0.997553	0.0205628	0.0165907	0.0202817	0.542298	0.357787	0.855151	5.26446e-06	0.739284	0.997467	0.991617
Root	Bacteria	Proteobacteria	Betaproteobacteria	Burkholderiales	Burkholderiaceae	Caballeronia	12.2394	0.0669423	0.983406	0.0053823	0.372691	0.997466	0.944193	0.163279	0.396087	0.787877	0.00446629	0.997553	0.012255	0.201954	0.0611637	0.999738	0.0097291	0.131915	3.97759e-06	0.717676	0.762893	0.766685
Root	Bacteria	Chloroflexi	Chloroflexia	Chloroflexales	Oscillochloridaceae	Oscillochloris	12.1721	0.00328105	0.496785	0.242328	0.781111	0.997466	0.998021	0.993912	0.710503	0.736487	0.598747	0.997553	0.424552	0.998001	0.915407	0.999738	0.376348	0.469607	0.561001	0.49165	0.167363	0.73738
Root	Bacteria	Bacteroidetes	Sphingobacteriia	Sphingobacteriales	Sphingobacteriaceae	Daejeonella	12.1709	3.85654e-09	3.64447e-25	1.23973e-23	0.998647	0.485031	5.25657e-07	6.09923e-07	0.401797	4.07873e-05	1.54585e-05	0.0071938	0.469942	0.00648725	0.959422	0.893782	0.735726	1.05973e-05	3.85804e-06	0.000204417	0.0167533	4.67692e-08
Root	Bacteria	Bacteroidetes	Chitinophagia	Chitinophagales	Chitinophagaceae	Flaviaesturariibacter	12.1563	0.0511058	0.983406	0.298159	0.409394	0.997466	0.998021	0.625062	0.36773	0.513304	0.0435908	0.997553	0.0613644	0.783987	0.364712	0.999738	0.0292886	0.155592	0.00290412	0.997222	0.449539	0.982341
Root	Bacteria	Proteobacteria	Betaproteobacteria	Burkholderiales	Comamonadaceae	Rhodoferax	11.9223	0.000468416	0.00194023	0.307632	0.70947	0.83038	0.998021	0.316045	0.995165	0.952497	0.0399524	0.997553	0.997603	0.0526278	0.15413	0.989035	0.460519	0.989907	0.15594	0.00994328	0.00203428	0.000221101
Root	Bacteria	Verrucomicrobia	Verrucomicrobiae	Verrucomicrobiales	Verrucomicrobiaceae	Verrucomicrobium	11.7081	0.463994	0.983406	0.144931	0.829907	0.321847	0.998021	0.0786591	0.131552	0.497622	0.0197524	0.971836	0.997603	0.998001	0.216777	0.999738	0.0358135	0.74429	0.0141079	0.997222	0.396422	0.550433
Root	Bacteria	Acidobacteria	Acidobacteria_Gp1			Edaphobacter	11.5441	0.578918	6.20685e-05	0.000450293	0.577331	0.0208454	0.986565	0.419427	0.520146	0.983623	0.98299	0.27935	8.49828e-05	0.132514	0.774196	0.200265	0.631216	0.00202636	0.00608781	1.06957e-07	0.0207542	0.492907
Root	Bacteria	Proteobacteria	Deltaproteobacteria	Myxococcales	Kofleriaceae	Kofleria	11.1076	0.180519	0.544218	0.372202	0.998647	0.997466	0.252013	0.100621	0.995227	0.473803	0.228135	0.689334	0.997603	0.157347	0.99295	0.999738	0.870197	0.0356484	0.0195392	0.733129	0.898848	0.935805
Root	Bacteria	Planctomycetes	Phycisphaerae	Tepidisphaerales	Tepidisphaeraceae	Tepidisphaera	10.9172	0.994865	0.838474	0.0419513	0.977006	0.997466	0.998021	0.0963169	0.995165	0.558481	0.0484387	0.997553	0.997603	0.0772476	0.304508	0.999738	0.988585	0.609068	0.020054	0.997222	0.823713	0.991617
Root	Bacteria	Proteobacteria	Gammaproteobacteria	Xanthomonadales	Rhodanobacteraceae	Aquimonas	10.771	0.114239	0.86815	0.0288117	0.676576	0.468671	0.621644	0.0131589	0.116242	0.156806	0.00260556	0.997553	0.767329	0.445087	0.235948	0.999738	0.0216816	0.0685001	0.000175946	0.997222	0.257305	0.789327
Root	Bacteria	Proteobacteria	Betaproteobacteria	Rhodocyclales	Azonexaceae	Dechloromonas	10.723	1.446e-07	6.5129e-10	5.04173e-07	0.998647	0.760122	0.998021	0.418674	0.995165	0.983787	0.842746	0.997553	0.0990025	0.998001	0.503315	0.969105	0.719547	0.200009	0.745638	2.27652e-12	1.82324e-06	6.48202e-07
Root	Bacteria	Bacteroidetes	Chitinophagia	Chitinophagales	Chitinophagaceae	Parasegetibacter	10.3299	0.00675822	0.0985454	0.27649	0.535655	0.997466	0.772482	0.0648018	0.764495	0.130323	0.835722	0.792432	0.353567	0.205349	0.0202817	0.0923926	0.101123	0.989907	0.000267215	0.717676	0.887657	0.991617
Root	Bacteria	Bacteroidetes	Cytophagia	Cytophagales	Cytophagaceae	Cytophaga	10.1377	0.994865	1.03831e-05	3.98361e-06	0.945309	0.540396	0.527745	0.194002	0.254548	0.225824	0.0642341	0.997553	0.00283558	0.998001	0.919892	0.424276	3.30105e-06	1.05973e-05	6.9382e-07	0.00584833	0.313523	7.00994e-06
Root	Bacteria	Bacteroidetes	Cytophagia	Cytophagales	Cytophagaceae	Emticicia	9.97815	8.6916e-05	0.806581	0.594083	0.776614	0.102267	0.146675	0.0464233	0.0267628	0.0283331	0.00602705	0.997553	0.164963	0.998001	0.984988	0.999738	3.26353e-05	0.000134654	2.42988e-05	0.286158	0.0664097	0.840254
Root	Bacteria	Proteobacteria	Betaproteobacteria	Rhodocyclales	Zoogloeaceae	Aromatoleum	9.81673	1.16949e-07	1.03831e-05	0.0019256	0.998647	0.540396	0.998021	0.437306	0.347392	0.983787	0.220502	0.72931	0.997603	0.91768	0.32808	0.999738	0.154172	0.989907	0.320338	4.49653e-06	0.000101328	0.0266245
Root	Bacteria	Proteobacteria	Alphaproteobacteria	Rhodospirillales	Azospirillaceae	Nitrospirillum	9.7592	0.270079	0.06201	0.00373201	0.174139	0.997466	0.252013	0.024541	0.520146	0.983787	0.992931	0.997553	0.355579	0.16959	0.678884	0.0125302	0.0598664	0.00152865	3.96272e-05	0.997222	0.0705593	0.840254
Root	Bacteria	Proteobacteria	Alphaproteobacteria	Rhizobiales	Phyllobacteriaceae	Chelativorans	9.55587	0.0139405	0.983406	0.991001	0.998647	0.997466	0.810115	0.352049	0.848672	0.468407	0.160178	0.997553	0.545485	0.471413	0.877679	0.999738	0.353983	0.0699057	0.0213594	0.647827	0.372636	0.924276
Root	Bacteria	Proteobacteria	Betaproteobacteria	Burkholderiales	Burkholderiaceae	Paucimonas	9.40325	0.0925431	0.983406	0.431736	0.175949	0.50492	0.996367	0.924113	0.923754	0.452288	0.0223248	0.997553	0.528111	0.0954317	0.333908	0.02453	0.0127784	0.13986	0.896754	0.997222	0.276226	0.766685
Root	Bacteria	Spirochaetes	Spirochaetia	Spirochaetales	Spirochaetaceae	Spirochaeta	9.27672	0.114239	0.871739	0.00244155	0.998647	0.760122	0.252013	0.000123915	0.793134	0.457068	0.0040806	0.997553	0.997603	0.0227519	0.0973525	0.999738	0.300171	0.0688506	4.54351e-06	0.391555	0.633024	0.991617
Root	Bacteria	Proteobacteria	Alphaproteobacteria	Sneathiellales	Sneathiellaceae	Ferrovibrio	9.25365	0.445721	0.0472506	0.000789433	0.0970179	0.997466	0.401258	0.0206483	0.0597416	0.00184419	2.52831e-05	0.997553	0.225621	0.093181	0.469531	0.876505	0.069674	0.00214477	1.16654e-05	0.997222	0.154987	0.766685
Root	Bacteria	Actinobacteria	Acidimicrobiia	Acidimicrobiales	Iamiaceae	Aquihabitans	9.19813	0.0344718	0.0800514	3.31151e-05	0.976219	0.775137	0.0676007	4.21827e-05	0.42318	0.0479973	0.000269938	0.969163	0.443308	0.0143562	0.182442	0.999738	0.0279204	0.000172007	1.58457e-09	0.997222	0.478226	0.991617
Root	Bacteria	Bacteroidetes	Chitinophagia	Chitinophagales	Chitinophagaceae	Lacibacter	9.18156	0.00014338	0.983406	0.206917	0.544774	0.997466	0.998021	0.184067	0.254548	0.495355	0.0123842	0.997553	0.00691941	0.588757	0.198807	0.989317	0.000346208	0.00855939	2.12165e-06	0.997222	0.302732	0.991617
Root	Bacteria	Proteobacteria	Gammaproteobacteria	Cellvibrionales	Halieaceae	Marimicrobium	9.12773	0.172776	0.578048	0.0247645	0.734638	0.997466	0.950472	0.0352583	0.361971	0.280741	0.442607	0.997553	0.485519	0.013887	0.0202817	0.274048	0.988585	0.989907	0.000233651	0.997222	0.6826	0.766685
Root	Bacteria	Actinobacteria	Actinobacteria	Micrococcales	Promicromonosporaceae	Cellulosimicrobium	9.1248	0.16876	0.581562	0.877157	0.0262125	0.0681462	0.214357	0.907649	0.839738	0.474479	0.0134271	0.997553	0.0234568	0.0889987	0.226685	0.893782	0.882228	0.989907	0.0842072	0.642511	0.0705593	0.3384
Root	Bacteria	Proteobacteria	Alphaproteobacteria	Sphingomonadales	Erythrobacteraceae	Porphyrobacter	9.05866	0.169087	0.96582	0.326101	0.998647	0.997466	0.560086	0.00577583	0.944031	0.662711	0.0251387	0.997553	0.785804	0.0858768	0.198807	0.999738	0.988585	0.803877	0.0131961	0.132026	0.306514	0.766685
Root	Bacteria	Proteobacteria	Alphaproteobacteria	Rhizobiales	Kaistiaceae	Bauldia	8.9627	0.180329	0.983406	0.00278939	0.998647	0.997466	0.998021	0.00151843	0.995165	0.983787	0.0286812	0.997553	0.914499	0.0146673	0.0359013	0.999738	0.597989	0.463905	1.21029e-05	0.988146	0.997467	0.991617
Root	Bacteria	Proteobacteria	Gammaproteobacteria	Pseudomonadales	Moraxellaceae	Acinetobacter	8.95236	2.4348e-06	0.983406	0.00287959	0.976219	0.997466	0.998021	0.00762162	0.995165	0.983787	0.127335	0.997553	0.000189253	0.0538853	0.0760917	0.128271	0.0018978	0.00224506	0.749964	0.997222	0.908249	0.991617
Root	Bacteria	Acidobacteria	Acidobacteria_Gp11			Gp11	8.76776	0.137822	0.558562	0.00177223	0.361312	0.975421	0.467277	0.00154824	0.798984	0.983787	0.262911	0.997553	0.640675	0.04796	0.147305	0.0995605	0.0994981	0.0252778	3.40815e-06	0.997222	0.468285	0.991617
Root	Bacteria	Actinobacteria	Actinobacteria	Kineosporiales	Kineosporiaceae	Kineosporia	8.76396	0.386759	0.000852221	0.397064	0.915567	0.997466	0.00605103	0.392568	0.995165	0.00245366	0.100552	0.002402	0.443735	0.132724	0.0973525	0.412655	0.104046	0.0273309	0.996874	0.997222	0.641909	0.924276
Root	Bacteria	Bacteroidetes	Cytophagia	Cytophagales	Hymenobacteraceae	Pontibacter	8.61723	0.439146	0.100746	0.878142	0.74038	0.997466	0.310742	0.993912	0.686744	0.0959061	0.279844	0.689334	0.522602	0.953785	0.278212	0.999738	0.477559	0.00605463	0.239304	0.997222	0.633024	0.991617
Root	Bacteria	Actinobacteria	Actinobacteria	Streptomycetales	Streptomycetaceae	Yinghuangia	8.34554	3.25583e-06	7.61729e-05	9.51842e-05	0.351304	0.997466	0.998021	0.972751	0.764495	0.175954	0.0691365	0.971836	0.997603	0.348632	0.99295	0.262942	0.321548	0.989907	0.996874	0.000459102	0.445465	0.0443618
Root	Bacteria	Actinobacteria	Actinobacteria	Mycobacteriales	Gordoniaceae	Williamsia	8.20952	0.0100121	0.0521516	0.00454092	0.0425527	0.0421083	0.76391	0.888232	0.995165	0.23051	0.0347524	0.689334	0.343228	0.0713887	0.721573	0.35915	0.12763	0.989907	0.729014	0.000356438	0.997467	0.991617
Root	Bacteria	Bacteroidetes	Cytophagia	Cytophagales	Fulvivirgaceae	Fulvivirga	8.00441	0.556017	6.18541e-06	0.000175802	0.998647	0.152651	0.0221052	0.0485508	0.563133	0.262689	0.289857	0.997553	0.95192	0.998001	0.671084	0.996684	0.00556414	0.000412624	0.00309569	0.487234	0.302732	0.000391997
Root	Bacteria	Acidobacteria	Blastocatellia	Blastocatellales	Blastocatellaceae	Tellurimicrobium	8.00152	0.00698243	0.784601	0.991001	0.915567	0.997466	0.998021	0.993912	0.746366	0.474479	0.440109	0.997553	0.0288928	0.998001	0.803558	0.893782	0.0188778	0.00378529	0.00957793	0.997222	0.791568	0.991617
Root	Bacteria	Actinobacteria	Actinobacteria	Frankiales	Frankiaceae	Jatrophihabitans	7.84134	0.539334	0.0145553	2.02862e-05	0.862764	0.997466	0.160764	0.00100325	0.995165	0.749082	0.0632415	0.971836	0.437829	0.0356616	0.278212	0.372079	0.0613393	0.000894138	3.55113e-07	0.997222	0.489415	0.629071
Root	Bacteria	Proteobacteria	Betaproteobacteria	Rhodocyclales	Azonexaceae	Ferribacterium	7.83899	2.18855e-14	3.12598e-12	2.32671e-06	0.972461	0.83038	0.998021	0.0848286	0.995165	0.983787	0.317147	0.997553	0.958055	0.52768	0.147305	0.999738	0.721727	0.989907	0.136651	1.94646e-14	5.77846e-08	1.44495e-08
Root	Bacteria	Verrucomicrobia	Opitutae	Opitutales	Opitutaceae	Alterococcus	7.79948	0.8762	0.00188427	7.69818e-06	0.976219	0.0911287	0.0294452	0.000219336	0.0768441	0.0283331	0.000690125	0.997553	0.901302	0.281971	0.403942	0.999738	0.00185468	0.000475517	6.9382e-07	0.997222	0.890181	0.0170648
Root	Bacteria	Proteobacteria	Alphaproteobacteria	Rhizobiales	Bradyrhizobiaceae	Variibacter	7.65456	0.0174095	0.983406	0.000807628	0.467399	0.997466	0.575477	0.124179	0.789646	0.983787	0.00519745	0.997553	0.000977109	0.0419506	0.0202817	0.69637	0.0129098	0.0795171	2.76984e-08	0.406312	0.997467	0.991617
Root	Bacteria	Actinobacteria	Actinobacteria	Micrococcales	Jonesiaceae	Sanguibacter	7.65154	0.138668	0.218911	0.404961	0.0889025	0.0794746	0.998021	0.957672	0.995165	0.0488083	0.0545718	0.109378	0.997603	0.0885561	0.697465	0.0923926	0.0174919	0.989907	0.996874	0.286158	0.479119	0.759425
Root	Bacteria	Proteobacteria	Alphaproteobacteria	Rhodospirillales	Rhodospirillaceae	Lacibacterium	7.57472	0.823082	0.906885	0.00743907	0.998647	0.997466	0.770974	0.00623446	0.995165	0.937288	0.0480304	0.997553	0.997603	0.0153137	0.147305	0.999738	0.988585	0.510386	0.0013103	0.997222	0.997467	0.973384
Root	Bacteria	Proteobacteria	Alphaproteobacteria	Rhodobacterales	Rhodobacteraceae	Amaricoccus	7.27431	0.0101887	0.887034	0.306961	0.998647	0.948809	0.998021	0.0848286	0.779948	0.983787	0.126338	0.997553	0.36716	0.471413	0.171798	0.999738	0.0358569	0.253769	0.000534095	0.783848	0.758768	0.991617
Root	Bacteria	Actinobacteria	Actinobacteria	Micromonosporales	Micromonosporaceae	Hamadaea	7.2374	0.0112079	0.983406	0.697028	0.998647	0.760122	0.843741	0.836706	0.592237	0.71659	0.647347	0.997553	0.769656	0.791547	0.827949	0.999738	0.069674	0.140792	0.239304	0.391555	0.431496	0.991617
Root	Bacteria	Proteobacteria	Betaproteobacteria	Burkholderiales	Comamonadaceae	Polaromonas	6.9505	0.188632	0.000308975	2.44998e-05	0.998647	0.247693	7.64126e-06	3.28118e-07	0.508431	0.000682921	3.35302e-05	0.0870998	0.0101371	0.00915999	0.752159	0.223675	0.698997	0.0351936	0.00420462	0.366053	0.661472	0.991617
Root	Bacteria	Acidobacteria	Acidobacteria_Gp22			Gp22	6.89892	0.920923	0.878898	0.0139529	0.178178	0.973974	0.411266	0.00197288	0.577673	0.959092	0.573043	0.997553	0.822911	0.0567808	0.183495	0.579975	0.946018	0.537246	0.00356549	0.647827	0.478226	0.991617
Root	Bacteria	Actinobacteria	Actinobacteria	Acidothermales	Acidothermaceae	Acidothermus	6.86531	0.000468416	0.708203	0.991001	0.447313	0.754637	0.970569	0.993912	0.0985995	0.161054	0.148524	0.997553	0.00439735	0.50071	0.721573	0.998159	2.66392e-05	0.00028522	0.00122481	0.997222	0.350856	0.557066
Root	Bacteria	Proteobacteria	Betaproteobacteria	Neisseriales	Chromobacteriaceae	Pseudogulbenkiania	6.80652	2.15412e-10	3.92576e-08	0.00039221	0.976219	0.83038	0.998021	0.214751	0.995165	0.812737	0.60442	0.971836	0.997603	0.861041	0.170785	0.999738	0.408821	0.989907	0.147669	9.94972e-09	0.00028509	9.71306e-05
Root	Bacteria	Proteobacteria	Alphaproteobacteria	Rhizobiales	Rhizobiaceae	Shinella	6.71662	0.00460003	0.350715	0.3329	0.178178	0.399379	0.463183	0.333349	0.972298	0.945778	0.538377	0.997553	0.0156538	0.950198	0.925362	0.999738	0.633791	0.629023	0.367252	0.997222	0.160397	0.412877
Root	Bacteria	Actinobacteria	Actinobacteria	Micromonosporales	Micromonosporaceae	Luedemannella	6.57614	0.000211422	0.802766	0.991001	0.94939	0.997466	0.998021	0.621943	0.524697	0.778864	0.203999	0.997553	0.0622579	0.998001	0.649492	0.989317	0.00662339	0.0427633	0.00267613	0.717676	0.306348	0.991617
Root	Bacteria	Actinobacteria	Actinobacteria	Geodermatophilales	Geodermatophilaceae	Geodermatophilus	6.56807	0.00452727	0.759018	0.991001	0.976219	0.997466	0.925177	0.998347	0.830205	0.474479	0.679828	0.997553	0.0325195	0.998001	0.5387	0.893782	0.0238196	0.00247005	0.0301149	0.997222	0.7918	0.991617
Root	Bacteria	Actinobacteria	Actinobacteria	Propionibacteriales	Actinopolymorphaceae	Actinopolymorpha	6.40438	0.124059	0.000178109	0.287721	0.998647	0.997466	0.0749597	0.993912	0.995165	0.207998	0.98299	0.399478	0.997603	0.998001	0.0983414	0.999738	0.996998	0.0381297	0.996874	0.728322	0.758768	0.569071
Root	Bacteria	Acidobacteria	Acidobacteria_Gp25			Gp25	6.29314	0.116528	0.813383	0.574785	0.998647	0.997466	0.998021	0.26081	0.995227	0.983787	0.585581	0.997553	0.785804	0.543442	0.234668	0.989035	0.3186	0.87473	0.0277789	0.988146	0.997467	0.991617
Root	Bacteria	Actinobacteria	Actinobacteria	Micromonosporales	Micromonosporaceae	Phytomonospora	6.25208	0.539334	0.0047857	7.02402e-10	0.998647	0.954596	0.974839	0.0835351	0.535793	0.983787	0.0399524	0.699561	0.00515851	0.45141	0.0359013	0.171494	8.46281e-05	0.05302	1.13291e-07	0.000116656	0.0120245	1.44237e-06
Root	Bacteria	Actinobacteria	Actinobacteria	Glycomycetales	Glycomycetaceae	Glycomyces	6.22664	0.0100121	0.00590682	0.639209	0.0970179	0.997466	0.0734359	0.877863	0.270177	0.983787	0.0830916	0.530766	0.0833168	0.998001	NA	0.999738	0.310786	0.770883	0.276903	0.997222	0.0223908	0.924276
Root	Bacteria	Armatimonadetes	Fimbriimonadia	Fimbriimonadales	Fimbriimonadaceae	Fimbriimonas	6.20696	0.0766619	0.763809	0.170382	0.577331	0.772888	0.471817	0.0593505	0.18583	0.0880038	0.00616736	0.997553	0.709419	0.497905	NA	0.999738	0.0622373	0.0319165	0.00141775	0.955926	0.169294	0.991617
Root	Bacteria	Actinobacteria	Thermoleophilia	Solirubrobacterales	Patulibacteraceae	Patulibacter	6.18285	0.0200309	0.285915	0.402363	0.998647	0.748158	0.149737	0.144615	0.968974	0.482869	0.442607	0.997553	0.0101371	0.801753	NA	0.500883	0.253102	0.989907	0.635605	0.903332	0.997467	0.991617
Root	Bacteria	Proteobacteria	Alphaproteobacteria	Rhodospirillales	Rhodovibrionaceae	Fodinicurvata	6.1816	0.00145961	0.878898	0.82795	0.738157	0.997466	0.998021	0.993912	0.63814	0.60832	0.34107	0.997553	0.104337	0.998001	NA	0.999738	0.0924156	0.0944346	0.057612	0.955926	0.283241	0.979873
Root	Bacteria	Actinobacteria	Actinobacteria	Sporichthyales	Sporichthyaceae	Sporichthya	6.0673	0.0281815	0.609366	0.29186	0.124743	0.997466	0.875599	0.393991	0.415919	0.0276061	0.00381393	0.718777	0.0910792	0.120911	NA	0.999738	0.43654	0.00658282	0.00130671	0.997222	0.0772989	0.924276
Root	Bacteria	Proteobacteria	Gammaproteobacteria	Acidiferrobacterales	Acidiferrobacteraceae	Sulfuricaulis	5.99805	0.318367	0.00548895	0.017713	0.998647	0.208759	0.00566731	0.00713731	0.261133	0.0281037	0.0174368	0.971836	0.997603	0.603037	NA	0.999738	0.0183705	0.000154038	0.000445255	0.955926	0.6826	0.492907
Root	Bacteria	Proteobacteria	Betaproteobacteria	Burkholderiales	Oxalobacteraceae	Herminiimonas	5.93332	0.000588359	0.00059552	0.00634972	0.0782298	0.00939428	0.925177	0.235645	0.995165	0.229798	0.280709	0.179171	0.197894	0.140061	NA	0.69637	0.069674	0.879637	0.996874	1.54467e-06	0.597458	0.924276
Root	Bacteria	Acidobacteria	Holophagae	Holophagales	Holophagaceae	Geothrix	5.84871	0.00851344	0.200583	0.991001	0.998647	0.566449	0.998021	0.283969	0.423886	0.983787	0.188475	0.498488	0.589395	0.998001	NA	0.999738	0.0183705	0.989907	0.0166207	0.483857	0.399139	0.991617
Root	Bacteria	Proteobacteria	Alphaproteobacteria	Rhodospirillales	Stellaceae	Stella	5.61554	0.0390028	0.581562	0.65486	0.998647	0.997466	0.998021	0.0799732	0.995165	0.983787	0.286576	0.997553	0.997603	0.093181	NA	0.999738	0.988585	0.849732	0.0124568	0.358185	0.818924	0.492907
Root	Bacteria	Verrucomicrobia	Verrucomicrobiae	Verrucomicrobiales	Verrucomicrobiaceae	Brevifollis	5.60862	0.000329884	0.738422	0.991001	0.256766	0.997466	0.998021	0.993912	0.0985995	0.311427	0.0646216	0.997553	0.0280267	0.791547	NA	0.999738	0.00185468	0.0701937	0.00983676	0.997222	0.0704661	0.991617
Root	Bacteria	Proteobacteria	Alphaproteobacteria	Sphingomonadales	Erythrobacteraceae	Erythrobacter	5.48941	0.810153	0.983406	0.0934005	0.998647	0.997466	0.998021	0.170539	0.995227	0.983787	0.0936788	0.997553	0.899008	0.0889987	NA	0.999738	0.988585	0.989907	0.0209647	0.997222	0.997467	0.991617
Root	Bacteria	Planctomycetes	Planctomycetacia	Planctomycetales	Planctomycetaceae	Schlesneria	5.42251	0.00298206	0.611828	0.104894	0.998647	0.337985	0.270808	0.0206483	0.550147	0.497622	0.0936788	0.997553	0.235752	0.654856	NA	0.692333	0.000920034	0.000860029	1.09432e-05	0.717676	0.908249	0.840254
Root	Bacteria	Acidobacteria	Acidobacteria_Gp3			Paludibaculum	5.40632	0.783601	0.983406	0.000636158	0.94939	0.997466	0.998021	0.00625743	0.750562	0.983787	0.144401	0.997553	0.822911	0.0143562	NA	0.80654	0.906427	0.74429	6.09556e-05	0.997222	0.723266	0.991617
Root	Bacteria	Chloroflexi	Thermomicrobia	Sphaerobacterales	Sphaerobacteraceae	Nitrolancea	5.3599	0.0387331	0.983406	0.77115	0.998647	0.997466	0.925177	0.160471	0.831059	0.683828	0.127485	0.997553	0.922369	0.398232	NA	0.999738	0.416929	0.283252	0.0195782	0.49165	0.426184	0.982341
Root	Bacteria	Proteobacteria	Alphaproteobacteria	Rhizobiales	Methylobacteriaceae	Methylorubrum	5.18915	0.0167125	0.333466	0.996574	0.703493	0.60757	0.998021	0.570692	0.995165	0.948851	0.0875412	0.997553	0.46554	0.0606461	NA	0.999738	0.882228	0.947592	0.0463367	0.727525	0.154987	0.0535202
Root	Bacteria	Chloroflexi	Caldilineae	Caldilineales	Caldilineaceae	Caldilinea	5.17826	0.452055	0.983406	0.209775	0.972461	0.997466	0.998021	0.565663	0.995227	0.983787	0.220502	0.997553	0.299848	0.161567	NA	0.999738	0.896286	0.848397	0.021947	0.997222	0.997467	0.991617
Root	Bacteria	Acidobacteria	Acidobacteria_Gp1			Terriglobus	5.1607	0.421592	0.00301519	0.0185137	0.361312	0.997466	0.573807	0.799764	0.152446	0.0345054	0.0443463	0.997553	0.0121497	0.998001	NA	0.999738	0.000918475	9.61291e-05	0.000578868	0.238675	0.997467	0.0527638
Root	Bacteria	Spirochaetes	Spirochaetia	Spirochaetales	Leptospiraceae	Turneriella	5.14929	0.17353	0.184079	0.0011439	0.998647	0.0402151	0.020964	6.16825e-05	0.148099	0.0896521	0.00191031	0.997553	0.997603	0.285558	NA	0.999738	0.00502642	0.00346436	3.56425e-06	0.391555	0.538497	0.372666
Root	Bacteria	Proteobacteria	Betaproteobacteria	Burkholderiales	Burkholderiaceae	Ralstonia	5.07168	0.0781478	0.525015	0.446915	0.819059	0.997466	0.103638	0.0482867	0.605695	0.0276061	0.00791113	0.399103	0.997603	0.106875	NA	0.999738	0.840786	0.0103395	0.00934276	0.393749	0.115394	0.766685
Root	Bacteria	Actinobacteria	Actinobacteria	Micrococcales	Brevibacteriaceae	Brevibacterium	5.06815	0.994865	0.983406	0.991001	1.42112e-05	6.41049e-09	1.68411e-08	2.2848e-08	0.995165	0.983787	0.98299	0.997553	1.98056e-11	0.998001	NA	0.999738	0.906427	0.989907	0.996874	1.94646e-14	0.997467	0.991617
Root	Bacteria	Proteobacteria	Gammaproteobacteria	Chromatiales	Thioprofundaceae	Thioprofundum	5.01054	0.350072	0.983406	0.384871	0.998647	0.997466	0.998021	0.181932	0.869745	0.991927	0.40202	0.997553	0.997603	0.0889987	NA	0.999738	0.988585	0.822314	0.0400822	0.997222	0.997467	0.720829
Root	Bacteria	Bacteroidetes	Chitinophagia	Chitinophagales	Chitinophagaceae	Panacibacter	5.00418	0.00108865	0.983406	0.522521	0.114987	0.997466	0.452422	0.993912	0.150977	0.71659	0.0591786	0.792432	0.00015104	0.998001	NA	0.999738	0.000135024	0.0558198	0.000213804	0.564194	0.35671	0.732121
Root	Bacteria	Actinobacteria	Actinobacteria	Micrococcales	Demequinaceae	Demequina	4.97711	0.939572	0.983406	0.126975	0.998647	0.997466	0.998021	0.312031	0.782694	0.983787	0.505247	0.997553	0.857938	0.0889987	NA	0.999738	0.969228	0.989907	0.0460115	0.997222	0.997467	0.991617
Root	Bacteria	Bacteroidetes	Flavobacteriia	Flavobacteriales	Cryomorphaceae	Crocinitomix	4.95863	0.0186487	0.857602	0.282843	0.874664	0.997466	0.673366	0.144365	0.467899	0.259483	0.0399524	0.997553	0.264504	0.543152	NA	0.999738	0.0310511	0.0116879	0.000704242	0.997222	0.426184	0.991617
Root	Bacteria	Actinobacteria	Actinobacteria	Mycobacteriales	Nocardiaceae	Aldersonia	4.90775	0.474176	0.983406	0.000796772	0.998647	0.99055	0.569283	0.0776202	0.995165	0.895203	0.0522442	0.997553	0.0784356	0.0170715	NA	0.8607	0.460795	0.987367	1.51401e-05	0.612656	0.922916	0.991617
Root	Bacteria	Proteobacteria	Alphaproteobacteria	Rhizobiales	Kaistiaceae	Kaistia	4.88537	0.994865	0.983406	0.0495244	0.263129	0.997466	0.962106	0.53093	0.535793	0.545278	0.0193521	0.997553	0.355579	0.206677	NA	0.999738	0.787522	0.989907	0.0237559	0.705279	0.529006	0.991617
Root	Bacteria	Proteobacteria	Alphaproteobacteria	Rhodospirillales	Acetobacteraceae	Acidiphilium	4.86099	0.0603178	0.983406	0.204072	0.915567	0.0976962	0.471817	0.0187787	0.522138	0.983787	0.182155	0.997553	0.997603	0.998001	NA	0.904029	0.00408236	0.0840665	0.00122481	0.483857	0.997467	0.6014
Root	Bacteria	Acidobacteria	Acidobacteria_Gp1			Occallatibacter	4.80647	0.154176	0.160947	0.000103721	0.990571	0.0794746	0.567151	0.00341489	0.050439	0.262689	0.00226408	0.971836	0.112974	0.775377	NA	0.999738	8.11904e-06	0.00211851	8.48346e-08	0.997222	0.997467	0.00333034
Root	Bacteria	Verrucomicrobia	Opitutae	Puniceicoccales	Puniceicoccaceae	Ruficoccus	4.78767	0.896502	0.671778	0.126975	0.998647	0.997466	0.468143	0.0582234	0.995165	0.84649	0.250188	0.997553	0.997603	0.332408	NA	0.999738	0.688289	0.319587	0.0402442	0.997222	0.997467	0.991617
Root	Bacteria	Acidobacteria	Blastocatellia	Blastocatellales	Arenimicrobiaceae	Arenimicrobium	4.74078	0.0080088	0.983406	0.68193	0.467399	0.594733	0.998021	0.404543	0.995165	0.321525	0.0271798	0.72931	0.148698	0.0370912	NA	0.999738	0.988585	0.0975266	0.00291783	0.997222	0.160397	0.159954
Root	Bacteria	Bacteroidetes	Sphingobacteriia	Sphingobacteriales	Sphingobacteriaceae	Olivibacter	4.73397	0.0410154	0.100746	0.348536	0.915567	0.997466	0.998021	0.338907	0.508431	0.983787	0.927414	0.971836	0.631544	0.0934552	NA	0.999738	0.125128	0.989907	0.865597	0.012296	0.394999	0.000973581
Root	Bacteria	Actinobacteria	Acidimicrobiia	Acidimicrobiales	Iamiaceae	Iamia	4.70488	0.0186963	0.530487	0.0995156	0.263129	0.997466	0.771468	0.169416	0.150977	0.0486493	0.00361173	0.997553	0.0647905	0.440179	NA	0.999738	0.0133211	0.00268013	7.95753e-05	0.997222	0.177685	0.991617
Root	Bacteria	Bacteroidetes	Cytophagia	Cytophagales	Cyclobacteriaceae	Algoriphagus	4.63756	0.384549	0.739906	0.01114	0.670394	0.247693	0.84385	0.836706	0.984631	0.983787	0.153634	0.997553	0.556219	0.039892	NA	0.999738	0.357787	0.989907	0.143571	0.143331	0.997467	0.991617
Root	Bacteria	Firmicutes	Bacilli	Bacillales	Paenibacillaceae_1	Saccharibacillus	4.59536	3.82645e-06	0.983406	0.462983	0.475511	0.321847	0.998021	0.293513	0.995165	0.814737	0.98299	0.997553	0.00207635	0.876438	NA	0.000389122	6.35803e-07	0.000233228	2.29458e-06	0.997222	0.555786	0.499414
Root	Bacteria	Actinobacteria	Actinobacteria	Micrococcales	Ruaniaceae	Haloactinobacterium	4.58751	0.146163	0.983406	0.0709018	0.332939	0.0835373	0.523666	0.993912	0.995165	0.983787	0.117926	0.997553	0.00200457	0.0342096	NA	0.999738	0.896286	0.172375	0.000793393	0.16976	0.997467	0.870298
Root	Bacteria	Actinobacteria	Actinobacteria	Micrococcales	Microbacteriaceae	Pseudoclavibacter	4.58525	6.29971e-11	0.000261207	0.0015383	0.605418	0.973974	0.388102	0.404586	0.995165	0.0510812	0.0424157	0.146808	0.00157001	0.0913725	NA	0.000593415	3.48441e-05	0.225814	0.0531196	0.164977	0.997467	0.894275
Root	Bacteria	Proteobacteria	Alphaproteobacteria	Rhizobiales	Phyllobacteriaceae	Phyllobacterium	4.40917	0.0211418	0.101468	0.000205251	0.998662	0.295921	0.998021	0.127845	0.369365	0.983787	0.152858	0.339848	0.997603	0.00441636	NA	0.999738	0.0331568	0.989907	0.121983	0.238675	0.313523	0.991617
Root	Bacteria	Bacteroidetes	Cytophagia	Cytophagales	Cytophagaceae	Tellurirhabdus	4.38442	0.0302404	0.983406	0.991001	0.998647	0.997466	0.998021	0.993912	0.995165	0.983787	0.98299	0.997553	0.102425	0.998001	NA	0.822367	0.102612	0.28286	0.0860235	0.997222	0.997467	0.991617
Root	Bacteria	Bacteroidetes	Chitinophagia	Chitinophagales	Chitinophagaceae	Flavihumibacter	4.37873	0.00327761	0.760383	0.978931	0.998647	0.997466	0.998021	0.631122	0.907858	0.983787	0.351145	0.997553	0.0865075	0.771053	NA	0.967458	0.044169	0.205968	0.00471136	0.997222	0.696357	0.991617
Root	Bacteria	Proteobacteria	Deltaproteobacteria	Myxococcales	Nannocystaceae	Enhygromyxa	4.35906	0.597631	0.00130005	0.000130983	0.351304	0.0835373	0.00287127	0.000148797	0.968974	0.455099	0.111608	0.997553	0.997603	0.254789	NA	0.365253	0.00662339	0.000134654	3.81537e-06	0.997222	0.478226	0.111806
Root	Bacteria	Bacteroidetes	Chitinophagia	Chitinophagales	Chitinophagaceae	Rurimicrobium	4.27604	0.0249196	0.983406	0.991001	0.998647	0.662474	0.97178	0.939357	0.944031	0.537212	0.448931	0.399478	0.214109	0.140061	NA	0.999738	0.988585	0.0377811	0.0518499	0.997222	0.641909	0.256722
Root	Bacteria	Proteobacteria	Oligoflexia	Oligoflexales	Pseudobacteriovoracaceae	Pseudobacteriovorax	4.23433	0.994865	0.000102433	6.72937e-06	0.998647	0.160615	0.00287127	0.000123915	0.533284	0.0978623	0.0114544	0.971836	0.997603	0.140061	NA	0.999738	0.0313835	0.000257441	6.57873e-06	0.997222	0.997467	0.0771344
Root	Bacteria	Proteobacteria	Deltaproteobacteria	Myxococcales	Myxococcaceae	Myxococcus	4.15409	0.939572	0.537859	0.0322926	0.665699	0.997466	0.998021	0.0267389	0.61078	0.29762	0.496792	0.997553	0.665304	0.0527224	NA	0.999738	0.597989	0.253121	0.0857757	0.997222	0.75549	0.991617
Root	Bacteria	Proteobacteria	Gammaproteobacteria	Aeromonadales	Aeromonadaceae	Aeromonas	4.06044	0.994865	0.367009	0.397064	0.998647	0.507508	0.350699	0.000123915	0.588078	0.489478	0.00174979	0.997553	0.00292389	0.0419506	NA	0.0754755	0.193271	0.315133	0.3595	0.00219548	0.0373681	0.466598
Root	Bacteria	Bacteroidetes	Sphingobacteriia	Sphingobacteriales	Sphingobacteriaceae	Arcticibacter	4.05537	4.96287e-08	7.61729e-05	0.721948	0.544774	0.176278	0.560086	0.184067	0.96015	0.0790111	0.98299	0.0153214	0.0908627	0.801753	NA	0.0356039	4.85555e-05	0.989907	0.000278606	0.0248441	0.823713	0.991617
Root	Bacteria	Bacteroidetes	Flavobacteriia	Flavobacteriales	Flavobacteriaceae	Myroides	4.00394	0.00826428	0.983406	0.991001	0.998647	0.65947	0.575477	0.354704	0.520146	0.474479	0.261431	0.997553	0.474499	0.998001	NA	0.999738	0.0217739	0.030594	0.0206987	0.620209	0.507026	0.991617
Root	Bacteria	Proteobacteria	Betaproteobacteria	Burkholderiales	Burkholderiaceae	Trinickia	3.98108	0.335029	0.395077	0.208646	0.998647	0.997466	0.221473	0.0659757	0.995165	0.224608	0.0687614	0.448022	0.997603	0.0868696	NA	0.999738	0.988585	0.0317114	0.0119186	0.955926	0.758768	0.924276
Root	Bacteria	Proteobacteria	Betaproteobacteria	Burkholderiales	Oxalobacteraceae	Undibacterium	3.81522	0.928315	0.445715	0.00848431	0.998647	0.0911287	0.463183	0.0114107	0.252963	0.513951	0.042273	0.997553	0.997603	0.982467	NA	0.999738	0.011236	0.180848	0.00232599	0.997222	0.997467	0.0758877
Root	Bacteria	Proteobacteria	Deltaproteobacteria	Desulfuromonadales	Geobacteraceae	Geomonas	3.73839	0.000734624	0.159783	0.0347539	0.975387	0.997466	0.174435	0.138134	0.979278	0.513304	0.452851	0.514079	0.36716	0.196405	NA	0.999738	0.43654	0.601109	0.757996	2.6385e-05	0.0111661	0.000221101
Root	Bacteria	Acidobacteria	Acidobacteria_Gp20			Gp20	3.52376	0.994865	0.565088	0.0440821	0.998647	0.997466	0.729921	0.0779731	0.944031	0.983787	0.370295	0.997553	0.997603	0.0976667	NA	0.999738	0.896286	0.717205	0.0794883	0.997222	0.953903	0.991617
Root	Bacteria	Actinobacteria	Actinobacteria	Streptosporangiales	Thermomonosporaceae	Actinocorallia	3.50599	0.077039	0.983406	0.832989	0.819059	0.997466	0.998021	0.908891	0.413392	0.683828	0.84757	0.997553	0.195658	0.296312	NA	0.146291	0.734484	0.313221	0.0400822	0.997222	0.647954	0.870298
Root	Bacteria	Actinobacteria	Actinobacteria	Streptosporangiales	Streptosporangiaceae	Planomonospora	3.42433	0.578918	0.273176	0.0440116	0.244428	0.0841263	0.998021	0.819376	0.995165	0.198648	0.0304493	0.113943	0.0460756	0.0143562	NA	0.999738	0.754426	0.0382853	0.00449068	0.358185	0.758768	0.624885
Root	Bacteria	Firmicutes	Bacilli	Bacillales	Bacillaceae_1	Alkalihalobacillus	3.38736	0.994865	0.273176	0.00667316	0.998647	0.997466	0.998021	0.240157	0.995165	0.983787	0.275673	0.997553	0.273459	0.260774	NA	0.982887	0.247096	0.10542	0.0023416	0.62137	0.762893	0.766685
Root	Bacteria	Proteobacteria	Alphaproteobacteria	Sphingomonadales	Sphingomonadaceae	Sphingorhabdus	3.32767	0.069056	0.864161	0.429934	0.998647	0.997466	0.998021	0.0820332	0.995165	0.983787	0.0936788	0.997553	0.968965	0.106875	NA	0.999738	0.843472	0.637404	0.00793052	0.584403	0.538347	0.766685
Root	Bacteria	Actinobacteria	Actinobacteria	Geodermatophilales	Geodermatophilaceae	Modestobacter	3.28399	0.432499	0.586762	0.265035	0.887609	0.997466	0.687681	0.251885	0.594372	0.280741	0.0789329	0.997553	0.822911	0.50071	NA	0.999738	0.376348	0.0935063	0.028667	0.997222	0.602882	0.991617
Root	Bacteria	Proteobacteria	Betaproteobacteria	Burkholderiales	Alcaligenaceae	Advenella	3.23957	0.00603516	3.17847e-05	0.138805	0.676576	0.117556	0.281863	0.957672	0.707857	0.0479973	0.624286	0.002402	0.997603	0.1247	NA	0.80654	0.0150366	0.129839	0.781455	0.0795107	0.823713	0.991617
Root	Bacteria	Proteobacteria	Gammaproteobacteria	Enterobacterales	Yersiniaceae	Yersinia	3.23633	1.97591e-13	0.406965	0.0053823	0.584798	0.949262	0.84385	0.972751	0.995165	0.983787	0.153258	0.997553	0.000558231	0.286745	NA	0.000140732	1.03433e-05	1.53895e-05	0.00179954	0.0474234	0.758768	0.612316
Root	Bacteria	Actinobacteria	Actinobacteria	Micromonosporales	Micromonosporaceae	Rugosimonospora	3.19034	0.186008	0.946791	0.991001	0.665699	0.342035	0.998021	0.552765	0.0649344	0.306651	0.0769155	0.98937	0.0205992	0.599159	NA	0.00980658	0.82792	0.11847	0.219883	0.558808	0.0936894	0.947691
Root	Bacteria	Proteobacteria	Alphaproteobacteria	Rhodospirillales	Acetobacteraceae	Dankookia	3.16548	0.013895	0.359521	0.396353	0.776614	0.997466	0.961547	0.191546	0.832439	0.983787	0.0380768	0.997553	0.222529	0.145994	NA	0.999738	0.310345	0.874849	0.000999481	0.997222	0.342689	0.924276
Root	Bacteria	Chloroflexi	Anaerolineae	Anaerolineales	Anaerolineaceae	Bellilinea	3.13664	0.0946474	0.0011571	6.72937e-06	0.998647	0.0731053	0.000961029	2.53827e-06	0.282418	0.0276061	0.000515205	0.971836	0.851241	0.0643166	NA	0.999738	0.000911497	3.31535e-06	1.12754e-09	0.793675	0.997467	0.218111
Root	Bacteria	Proteobacteria	Alphaproteobacteria	Rhodobacterales	Rhodobacteraceae	Profundibacterium	3.12217	0.994865	0.983406	0.172673	0.0970179	0.000496006	0.0854587	0.293138	0.550147	0.983787	0.333084	0.689334	0.00132571	0.0263148	NA	0.999738	0.391067	0.849732	0.0860235	0.00217942	0.997467	0.59054
Root	Bacteria	Actinobacteria	Actinobacteria	Jiangellales	Jiangellaceae	Jiangella	3.10158	0.00236849	0.581562	0.000406876	0.203992	0.353062	0.770974	0.355926	0.995165	0.0281315	0.562771	0.0934681	0.997603	0.847807	NA	0.498293	0.225079	0.227801	0.52696	0.0849823	0.000188795	9.71306e-05
Root	Bacteria	Firmicutes	Bacilli	Bacillales	Bacillaceae_2	Terribacillus	3.07229	0.705396	0.763809	0.29123	0.0970179	0.0208454	0.0854587	0.951237	0.995165	0.983787	0.0646216	0.997553	0.021759	0.0370912	NA	0.999738	0.578805	0.989907	0.0669372	0.195924	0.602882	0.525809
Root	Bacteria	Acidobacteria	Acidobacteria_Gp18			Gp18	3.0356	0.994865	0.927989	0.00373201	0.998647	0.997466	0.998021	0.011881	0.995165	0.983787	0.0864636	0.997553	0.997603	0.113515	NA	0.999738	0.608751	0.849732	0.00274707	0.997222	0.997467	0.979873
Root	Bacteria	Actinobacteria	Actinobacteria	Streptosporangiales	Nocardiopsaceae	Nocardiopsis	3.01459	0.13404	0.000410209	0.191743	0.174139	0.319525	0.998021	0.358433	NA	0.0699212	0.438642	0.236177	0.205827	0.776	NA	0.999738	0.848549	0.0585766	0.996874	0.00358182	0.997467	0.89324
Root	Bacteria	Bacteroidetes	Flavobacteriia	Flavobacteriales	Weeksellaceae	Moheibacter	2.9884	0.000211422	0.152048	0.168099	0.998647	0.997466	0.563424	0.47967	NA	0.361699	0.262911	0.962005	0.0191456	0.406742	NA	0.0998121	0.0177288	0.522398	0.255336	0.997222	0.997467	0.991617
Root	Bacteria	Proteobacteria	Deltaproteobacteria	Myxococcales	Polyangiaceae	Polyangium	2.89385	0.112584	0.449015	0.211446	0.74038	0.997466	0.998021	0.00623446	NA	0.967379	0.207992	0.997553	0.997603	0.0251255	NA	0.999738	0.988585	0.989907	0.0032408	0.236394	0.997467	0.466598
Root	Bacteria	Bacteroidetes	Chitinophagia	Chitinophagales	Chitinophagaceae	Nemorincola	2.81385	0.0478089	0.671778	0.991001	0.806026	0.997466	0.998021	0.643332	NA	0.812737	0.163452	0.997553	0.642049	0.551149	NA	0.999738	0.631211	0.793837	0.0999402	0.856696	0.302732	0.870298
Root	Bacteria	Proteobacteria	Deltaproteobacteria	Myxococcales	Nannocystaceae	Pseudenhygromyxa	2.78859	0.994865	0.983406	0.991001	0.0970179	0.997466	0.998021	0.993912	NA	0.190338	0.0478636	0.997553	0.997603	0.998001	NA	0.148313	0.992039	0.989907	0.996874	0.997222	0.115394	0.991617
Root	Bacteria	Proteobacteria	Deltaproteobacteria	Myxococcales	Cystobacteraceae	Archangium	2.78811	0.330658	0.878898	0.282843	0.998647	0.997466	0.998021	0.170539	NA	0.983787	0.18992	0.997553	0.922369	0.178865	NA	0.999738	0.843472	0.989907	0.0215861	0.997222	0.908249	0.991617
Root	Bacteria	Actinobacteria	Actinobacteria	Micrococcales	Intrasporangiaceae	Oryzihumus	2.72005	0.0484777	0.121687	0.122313	0.560351	0.997466	0.19812	0.127845	NA	0.022481	0.00801833	0.896227	0.214109	0.342656	NA	0.999738	0.051246	0.000339308	0.000353553	0.997222	0.308954	0.991617
Root	Bacteria	Firmicutes	Bacilli	Bacillales	Paenibacillaceae_2	Ammoniphilus	2.69159	0.214822	0.0165035	0.428938	0.998647	0.997466	0.0996848	0.552765	NA	0.200862	0.595074	0.28311	0.355579	0.575706	NA	0.947783	0.283777	0.00023544	0.0270497	0.997222	0.997467	0.991617
Root	Bacteria	Firmicutes	Clostridia	Clostridiales	Ruminococcaceae	Ruminiclostridium	2.5069	0.534586	0.000163206	0.36588	0.998647	0.997466	0.0112153	0.649145	NA	0.0479973	0.578186	0.0403043	0.949161	0.54082	NA	0.999738	0.734484	0.00584209	0.979206	0.997222	0.997467	0.991617
Root	Bacteria	Proteobacteria	Alphaproteobacteria	Rhizobiales	Alsobacteraceae	Alsobacter	2.48333	0.000424976	0.450965	0.991001	0.998647	0.997466	0.998021	0.829392	NA	0.983787	0.754083	0.997553	0.0819838	0.998001	NA	0.513971	0.025204	0.16298	0.00955214	0.692639	0.710858	0.991617
Root	Bacteria	Bacteroidetes	Saprospiria	Saprospirales	Saprospiraceae	Aureispira	2.47432	0.994865	0.0103233	0.601034	0.998647	0.184486	0.0587123	0.593569	NA	0.161054	0.620301	0.997553	0.997603	0.377291	NA	0.999738	0.0310574	0.00733682	0.509194	0.997222	0.997467	0.0966021
Root	Bacteria	Proteobacteria	Betaproteobacteria	Burkholderiales	Burkholderiales_incertae_sedis	Sphaerotilus	2.4728	0.539334	0.000245655	0.000636158	0.998647	0.247693	0.00104192	0.000646544	NA	0.012219	0.00482895	0.530766	0.997603	0.190693	NA	0.999738	0.0241062	1.9866e-05	1.52561e-05	0.997222	0.997467	0.402587
Root	Bacteria	Planctomycetes	Planctomycetacia	Pirellulales	Pirellulaceae	Rhodopirellula	2.4549	0.474176	0.906885	0.307632	0.998647	0.997466	0.998021	0.321054	NA	0.983787	0.15804	0.997553	0.822911	0.500475	NA	0.999738	0.460795	0.989907	0.0418657	0.997222	0.823713	0.991617
Root	Bacteria	Proteobacteria	Gammaproteobacteria	Xanthomonadales	Rhodanobacteraceae	Chiayiivirga	2.39014	0.0026759	7.92894e-06	0.0053823	0.537313	0.983048	0.112527	0.643068	NA	0.0105285	0.0617264	0.0403043	0.851241	0.165829	NA	0.322542	0.181678	0.104926	0.996874	0.164977	0.997467	0.870298
Root	Bacteria	Acidobacteria	Acidobacteria_Gp9			Gp9	2.38554	0.250843	0.983406	0.000611359	0.0326709	0.997466	0.998021	0.000465703	NA	0.0339374	0.916855	0.997553	0.139942	0.0133394	NA	0.600325	0.334288	0.189487	0.0299538	0.997222	0.0375744	0.991617
Root	Bacteria	Proteobacteria	Alphaproteobacteria	Rhizobiales	Methylocystaceae	Hansschlegelia	2.38417	0.994865	0.32449	2.49205e-06	0.74038	0.997466	0.761909	0.000219336	NA	0.215746	0.000177219	0.997553	0.892008	0.013887	NA	0.999738	0.29473	0.137098	5.99776e-07	0.997222	0.756326	0.815462
Root	Bacteria	Proteobacteria	Alphaproteobacteria	Rhizobiales	Rhizobiaceae	Ensifer	2.36748	0.219949	0.751926	0.396908	7.13551e-05	0.997466	0.998021	0.972751	NA	0.00129571	0.000163085	0.997553	0.997603	0.998001	NA	0.000140732	0.995092	0.989907	0.996874	0.289867	0.00268704	0.732121
Root	Bacteria	Actinobacteria	Actinobacteria	Micrococcales	Micrococcaceae	Kocuria	2.29996	0.0304772	0.763809	0.859191	0.998647	0.720535	0.496924	0.993912	NA	0.280741	0.711799	0.112166	0.398038	0.25908	NA	0.999738	0.988585	0.0103395	0.23777	0.988146	0.542196	0.157841
Root	Bacteria	Proteobacteria	Alphaproteobacteria	Rhizobiales	Bradyrhizobiaceae	Rhodopseudomonas	2.28682	0.916194	0.220991	0.00374939	0.626725	0.997466	0.998021	0.195438	NA	0.321525	0.0252195	0.997553	0.205827	0.0889987	NA	0.999738	0.531879	0.0618062	0.00084688	0.584403	0.997467	0.991617
Root	Bacteria	Firmicutes	Bacilli	Bacillales	Planococcaceae	Lysinibacillus	2.2745	0.994865	0.0021715	0.322768	0.998647	0.997466	0.146675	0.952234	NA	0.161054	0.636829	0.113943	0.950247	0.494444	NA	0.999738	0.988585	0.00672144	0.478223	0.972206	0.997467	0.991617
Root	Bacteria	Proteobacteria	Gammaproteobacteria	Chromatiales	Chromatiaceae	Rheinheimera	2.27251	0.994865	0.983406	0.000327505	0.998647	0.997466	0.998021	0.00262989	NA	0.983787	0.0193133	0.997553	0.997603	0.0146673	NA	0.999738	0.988585	0.989907	0.000407408	0.997222	0.997467	0.991617
Root	Bacteria	Actinobacteria	Actinobacteria	Micrococcales	Micrococcaceae	Sinomonas	2.24893	0.00399121	0.303272	0.601034	0.998647	0.897094	0.998021	0.993912	NA	0.983787	0.92688	0.997553	0.280265	0.381648	NA	0.989035	0.957022	0.683064	0.147669	0.665383	0.561909	0.140154
Root	Bacteria	Proteobacteria	Alphaproteobacteria	Rhodospirillales	Thalassobaculaceae	Nisaea	2.21515	0.994865	0.10419	0.00107466	0.251515	0.997466	0.209111	0.00405204	NA	0.983787	0.562771	0.978506	0.997603	0.0643166	NA	0.322542	0.618821	0.058034	0.000687355	0.997222	0.203828	0.991617
Root	Bacteria	Bacteroidetes	Chitinophagia	Chitinophagales	Chitinophagaceae	Cnuella	2.13654	0.149669	0.334399	0.0181778	0.873239	0.72572	0.770974	0.1042	NA	0.983787	0.574603	0.997553	0.161111	0.721836	NA	0.129683	NA	0.00810528	0.000120058	0.997222	0.529006	0.379054
Root	Bacteria	Proteobacteria	Alphaproteobacteria	Sphingomonadales	Erythrobacteraceae	Croceibacterium	2.03281	0.000655177	0.0514787	0.991001	0.998647	0.997466	0.252755	0.993912	NA	0.141833	0.91779	0.113943	0.0191456	NA	NA	0.0640976	NA	0.989907	0.0083545	0.997222	0.997467	NA
Root	Bacteria	Bacteroidetes	Chitinophagia	Chitinophagales	Chitinophagaceae	Arachidicoccus	2.02898	0.705396	0.834999	0.991001	0.577331	0.471876	0.401258	0.512573	NA	0.0442727	0.0480304	0.997553	0.997603	NA	NA	0.508491	NA	0.330734	0.712753	0.714416	0.0936894	NA
Root	Bacteria	Firmicutes	Bacilli	Bacillales	Planococcaceae	Kurthia	2.0087	0.994865	0.0696472	0.0226179	NA	0.997466	0.938352	0.549023	NA	0.983787	NA	0.971836	0.51639	NA	NA	0.947783	NA	0.098382	0.0487347	0.461753	NA	NA
Root	Bacteria	Proteobacteria	Alphaproteobacteria	Rhizobiales	Pleomorphomonadaceae	Chthonobacter	1.99506	0.219003	0.65636	0.211446	NA	0.997466	0.998021	0.0874597	NA	0.983787	NA	0.997553	0.932694	NA	NA	0.999738	NA	0.989907	0.00756569	0.997222	NA	NA
Root	Bacteria	Actinobacteria	Actinobacteria	Micrococcales	Microbacteriaceae	Leifsonia	1.95987	0.53584	0.0438139	0.0029907	NA	0.997466	0.116027	0.00843475	NA	0.053224	NA	0.792432	0.835688	NA	NA	0.999738	NA	0.0029453	0.000129487	0.997222	NA	NA
Root	Bacteria	Firmicutes	Bacilli	Bacillales	Bacillaceae_1	Mesobacillus	1.90932	0.602325	0.983406	0.687788	NA	0.0214228	0.0179152	0.0350848	NA	0.683828	NA	0.997553	8.49828e-05	NA	NA	0.419429	NA	0.793209	0.20256	0.000588177	NA	NA
Root	Bacteria	Actinobacteria	Actinobacteria	Micrococcales	Micrococcaceae	Glutamicibacter	1.87593	2.17851e-05	0.983406	0.925981	NA	0.0135398	0.0191834	0.00916052	NA	0.983787	NA	0.997553	0.997603	NA	NA	0.0762508	NA	0.00347894	0.00332315	0.000229997	NA	NA
Root	Bacteria	Actinobacteria	Actinobacteria	Micrococcales	Dermabacteraceae	Brachybacterium	1.84733	0.0198626	0.983406	0.601411	NA	0.0157266	0.052871	0.145669	NA	0.983787	NA	NA	0.744095	NA	NA	0.331807	NA	0.0618062	0.364191	0.00806075	NA	NA
Root	Bacteria	Actinobacteria	Actinobacteria	Micrococcales	Microbacteriaceae	Microbacterium	1.80342	0.474176	0.983406	0.107774	NA	0.744982	0.998021	0.631122	NA	0.510008	NA	NA	0.143471	NA	NA	0.999738	NA	0.326651	0.00891336	0.856696	NA	NA
Root	Bacteria	Actinobacteria	Actinobacteria	Propionibacteriales	Actinopolymorphaceae	Flindersiella	1.74551	0.114239	0.00658004	0.00136817	NA	0.997466	0.456257	0.13852	NA	0.468407	NA	NA	0.997603	NA	NA	0.999738	NA	0.293803	0.119116	0.508652	NA	NA
Root	Bacteria	Firmicutes	Bacilli	Lactobacillales	Carnobacteriaceae	Carnobacterium	1.73283	0.000445016	0.000824203	0.396908	NA	0.997466	0.252013	0.993912	NA	0.224608	NA	NA	0.210073	NA	NA	0.578681	NA	0.989907	0.104173	0.406312	NA	NA
Root	Bacteria	Proteobacteria	Gammaproteobacteria	Nevskiales	Nevskiaceae	Panacagrimonas	1.66917	0.602325	0.983406	0.19623	NA	0.997466	0.998021	0.179433	NA	0.778864	NA	NA	0.997603	NA	NA	0.999738	NA	0.911248	0.0308433	0.997222	NA	NA
Root	Bacteria	Proteobacteria	Gammaproteobacteria	Enterobacterales	Enterobacteriaceae	Raoultella	1.66893	6.67194e-06	0.983406	0.991001	NA	0.997466	0.998021	0.993912	NA	0.983787	NA	NA	0.000252523	NA	NA	0.0640976	NA	0.000500761	0.000679187	0.997222	NA	NA
Root	Bacteria	Proteobacteria	Deltaproteobacteria	Myxococcales	Polyangiaceae	Racemicystis	1.60206	0.104175	0.356883	0.768111	NA	0.997466	0.998021	0.358905	NA	0.999591	NA	NA	0.7294	NA	NA	0.999738	NA	0.989907	0.0393275	0.988146	NA	NA
Root	Bacteria	Proteobacteria	Alphaproteobacteria	Rhizobiales	Methylocystaceae	Methylopila	1.56996	0.994865	0.389218	0.0224449	NA	0.997466	0.970569	0.184067	NA	0.495292	NA	NA	0.997603	NA	NA	0.999738	NA	0.420354	0.035161	0.997222	NA	NA
Root	Bacteria	Actinobacteria	Actinobacteria	Micrococcales	Micrococcaceae	Micrococcus	1.53658	0.0208594	0.160066	0.991001	NA	0.922933	0.778426	0.53674	NA	0.272055	NA	NA	0.371253	NA	NA	0.322542	NA	0.989907	0.0325174	0.980862	NA	NA
Root	Bacteria	Actinobacteria	Actinobacteria	Micromonosporales	Micromonosporaceae	Allocatelliglobosispora	1.49154	0.994865	0.983406	0.0333378	NA	0.973974	0.873757	0.71777	NA	0.983787	NA	NA	0.360595	NA	NA	0.999738	NA	0.989907	0.0487994	0.391555	NA	NA
Root	Bacteria	Proteobacteria	Betaproteobacteria	Burkholderiales	Comamonadaceae	Schlegelella	1.43258	0.608988	0.983406	0.0284919	NA	NA	0.998021	0.11184	NA	0.983787	NA	NA	0.620708	NA	NA	0.999738	NA	0.989907	0.00294674	0.997222	NA	NA
Root	Bacteria	Proteobacteria	Betaproteobacteria	Rhodocyclales	Rhodocyclaceae	Niveibacterium	1.37411	0.0207048	0.190986	0.991001	NA	NA	0.998021	0.251885	NA	0.983787	NA	NA	0.997603	NA	NA	0.999738	NA	0.989907	0.110719	0.184583	NA	NA
Root	Bacteria	Firmicutes	Bacilli	Bacillales	Staphylococcaceae	Staphylococcus	1.28435	0.549633	0.813383	0.679258	NA	NA	0.100108	0.0351695	NA	0.983787	NA	NA	0.0121497	NA	NA	0.999738	NA	0.989907	0.996874	0.164133	NA	NA
Root	Bacteria	Bacteroidetes	Flavobacteriia	Flavobacteriales	Cryomorphaceae	Salinirepens	1.28318	0.654568	0.378129	0.0120746	NA	NA	0.998021	0.214751	NA	0.71659	NA	NA	0.997603	NA	NA	0.999738	NA	0.848397	0.0829918	0.892685	NA	NA
Root	Bacteria	Proteobacteria	Alphaproteobacteria	Sphingomonadales	Sphingosinicellaceae	Sphingoaurantiacus	1.28306	0.994865	0.983406	0.0302698	NA	NA	0.998021	0.0687461	NA	0.983787	NA	NA	0.997603	NA	NA	0.999738	NA	0.989907	0.0509278	0.997222	NA	NA
Root	Bacteria	Firmicutes	Bacilli	Lactobacillales	Carnobacteriaceae	Alkalibacterium	1.25135	0.0418776	NA	0.992901	NA	NA	0.463183	0.993912	NA	0.482869	NA	NA	0.169461	NA	NA	0.69637	NA	0.989907	0.108454	0.997222	NA	NA
Root	Bacteria	Proteobacteria	Deltaproteobacteria	Desulfuromonadales	Desulfuromonadaceae	Pelobacter	1.23104	0.994865	NA	0.563304	NA	NA	0.0854587	0.599364	NA	0.190261	NA	NA	0.997603	NA	NA	0.999738	NA	0.0371589	0.774426	0.997222	NA	NA
Root	Bacteria	Proteobacteria	Gammaproteobacteria	Cellvibrionales	Cellvibrionaceae	Gilvimarinus	1.19248	0.0311858	NA	0.991001	NA	NA	0.998021	0.993912	NA	0.983787	NA	NA	0.207105	NA	NA	0.879187	NA	0.193258	0.146162	0.997222	NA	NA
