# Supplementary material for: Microbial Turnover and Dispersal Events Occur in Synchrony with Plant Phenology in the Perennial Evergreen Tree Crop Citrus sinensis
Source: mBio. 2022 Jun 1;13(3):e00343-22. doi: 10.1128/mbio.00343-22 (PMC9239260; doi:10.1128/mbio.00343-22)
Supplement: TABLE S1 [file mbio.00343-22-s0006.xlsx]

## Sheet: Sheet1
Supplementary Table S1. Bacterial 16S sequencing read counts.
Tissue	Sample_ID	Total Reads	Total Bacterial Reads	Percent bacteria
Leaf	L2L4	166510	38676	23.2274
Leaf	L718L7	176896	31103	17.5826
Leaf	LeafMarch2	245828	26660	10.845
Leaf	L2L2	169913	25475	14.993
Leaf	L4L7	142389	22601	15.8727
Leaf	L5L8	113952	20004	17.5548
Leaf	L4L1	333845	19611	5.87428
Leaf	L10L8	192092	18416	9.58707
Leaf	L2L8	178239	17498	9.81716
Leaf	L2L3	131685	17399	13.2126
Leaf	L4L5	147819	17106	11.5723
Leaf	L1L6	177485	16297	9.18218
Leaf	LeafMarch5	203189	15396	7.57718
Leaf	L3L3	213908	14276	6.6739
Leaf	L2L1	197590	13515	6.83992
Leaf	L3L5	138552	13514	9.75374
Leaf	L4L3	162225	13455	8.29404
Leaf	L12L1	215553	13109	6.08157
Leaf	L12L6	201697	12796	6.34417
Leaf	L9L8	88055	12303	13.9719
Leaf	L11L8	327436	11933	3.64438
Leaf	L12L4	166999	11747	7.03417
Leaf	L6L7	99963	11720	11.7243
Leaf	L9L3	97272	11076	11.3866
Leaf	L4L8	142424	11066	7.76976
Leaf	L5L4	83201	11031	13.2583
Leaf	L3L4	162417	10790	6.64339
Leaf	L718L4	137564	10692	7.77238
Leaf	L5L1	123504	10647	8.62077
Leaf	L2L6	148152	10413	7.02859
Leaf	L6L6	165733	10177	6.1406
Leaf	L5L5	146449	9835	6.71565
Leaf	L12L7	178773	9800	5.48181
Leaf	L3L2	230275	9766	4.24102
Leaf	L718L1	123087	9569	7.77418
Leaf	L718L6	129618	9561	7.37629
Leaf	L718L2	155205	9480	6.10805
Leaf	LeafMarch8	472895	9121	1.92876
Leaf	L6L1	164181	9084	5.53292
Leaf	L5L2	135962	9002	6.62097
Leaf	L1L7	183477	8927	4.86546
Leaf	L718L8	137373	8730	6.35496
Leaf	L10L6	210570	8713	4.13782
Leaf	L10L1	155615	8685	5.58108
Leaf	L12L5	230645	8675	3.76119
Leaf	L11L4	161775	8556	5.28883
Leaf	L12L2	139497	8369	5.99941
Leaf	L3L1	314775	8171	2.59582
Leaf	L4L4	167307	8159	4.87666
Leaf	L1L8	190774	8016	4.20183
Leaf	LeafMarch1	125269	7852	6.26811
Leaf	L718L3	137439	7771	5.65414
Leaf	L4L2	182403	7510	4.11726
Leaf	L2L5	133645	7395	5.53332
Leaf	L1L1	197829	7375	3.72797
Leaf	L7L6	141054	7299	5.17461
Leaf	L7L1	181952	7129	3.91807
Leaf	L11L1	195378	6941	3.5526
Leaf	L5L6	146739	6899	4.70154
Leaf	L6L3	101668	6821	6.70909
Leaf	L2L7	125234	6811	5.43862
Leaf	L9L1	145057	6662	4.59268
Leaf	L7L2	158281	6565	4.14769
Leaf	L11L2	150436	6421	4.26826
Leaf	L1L2	142137	6413	4.51184
Leaf	L12L3	134959	6410	4.74959
Leaf	L11L6	207576	6345	3.05671
Leaf	LeafApril5	296216	6300	2.12683
Leaf	L10L5	206616	6180	2.99106
Leaf	L818L1	152364	6157	4.04098
Leaf	L1L5	176163	6126	3.47746
Leaf	L5L7	123972	6062	4.88981
Leaf	L5L3	101721	6025	5.92306
Leaf	L4L6	125244	5962	4.76031
Leaf	L818L8	131254	5947	4.53091
Leaf	L718L5	131344	5850	4.45395
Leaf	L1L3	134229	5821	4.33662
Leaf	L9L4	138750	5773	4.16072
Leaf	L7L5	123367	5717	4.63414
Leaf	LeafSeptember6	452573	5610	1.23958
Leaf	LeafSeptember7	491364	5540	1.12747
Leaf	L10L2	109268	5373	4.91727
Leaf	LeafSeptember2	425814	5360	1.25877
Leaf	LeafSeptember5	436112	5357	1.22835
Leaf	L1L4	107291	5230	4.87459
Leaf	L818L2	149550	5165	3.45369
Leaf	L6L4	117431	5032	4.28507
Leaf	L6L8	90655	5010	5.52645
Leaf	L818L3	91148	4943	5.42305
Leaf	L3L6	101933	4940	4.84632
Leaf	L8L1	205141	4797	2.33839
Leaf	LeafApril1	427398	4636	1.0847
Leaf	LeafSeptember3	432140	4596	1.06354
Leaf	L8L3	135750	4577	3.37164
Leaf	L818L6	118669	4510	3.80049
Leaf	L8L4	125730	4499	3.5783
Leaf	L7L3	134447	4421	3.28828
Leaf	L8L8	85322	4340	5.08661
Leaf	L11L5	173844	4334	2.49304
Leaf	L10L3	142850	4301	3.01085
Leaf	L12L8	199340	4247	2.13053
Leaf	L11L7	156098	3960	2.53687
Leaf	L9L2	106128	3943	3.71532
Leaf	LeafMarch3	149135	3904	2.61776
Leaf	L7L7	121439	3884	3.19831
Leaf	LeafLateMarch5	392808	3851	0.980377
Leaf	L6L2	74230	3836	5.16772
Leaf	LeafMarch6	318158	3753	1.1796
Leaf	L818L4	106450	3746	3.51902
Leaf	L9L5	88502	3474	3.92534
Leaf	LeafOctober5	334561	3326	0.994139
Leaf	L10L4	141052	3313	2.34878
Leaf	LeafOctober8	222665	3231	1.45106
Leaf	L818L5	120963	3179	2.62808
Leaf	LeafApril7	351199	3107	0.884684
Leaf	L7L8	41039	3078	7.50018
Leaf	LeafLateMarch2	308968	3050	0.987157
Leaf	LeafOctober1	343290	3038	0.884966
Leaf	LeafNovember4	307536	3013	0.979723
Leaf	L9L7	100976	2986	2.95714
Leaf	LeafMarch4	91991	2891	3.1427
Leaf	LeafOctober7	353650	2881	0.814647
Leaf	LeafOctober4	376777	2858	0.758539
Leaf	LeafLateMarch6	312205	2852	0.913502
Leaf	LeafApril4	277714	2808	1.01111
Leaf	LeafLateMarch8	292364	2806	0.959762
Leaf	LeafNovember1	210785	2719	1.28994
Leaf	L8L5	109474	2615	2.3887
Leaf	LeafNovember5	248093	2607	1.05082
Leaf	L6L5	67667	2600	3.84235
Leaf	LeafLateMarch1	299954	2595	0.865133
Leaf	LeafOctober6	434194	2590	0.596508
Leaf	LeafApril3	331947	2521	0.759459
Leaf	L8L7	88222	2334	2.6456
Leaf	LeafNovember3	323728	2304	0.711709
Leaf	LeafApril6	304468	2242	0.736366
Leaf	LeafLateMarch7	243320	2231	0.9169
Leaf	L818L7	91920	2220	2.41514
Leaf	LeafNovember8	213995	2129	0.994883
Leaf	LeafOctober2	386845	2128	0.550091
Leaf	LeafNovember7	251232	1953	0.777369
Leaf	LeafOctober3	334883	1938	0.57871
Leaf	LeafLateMarch4	283650	1903	0.670897
Leaf	LeafMarch7	220656	1887	0.855177
Leaf	LeafApril8	320215	1816	0.567119
Leaf	L7L4	104666	1781	1.7016
Leaf	LeafApril2	245817	1750	0.711912
Leaf	L8L6	107627	1576	1.46432
Leaf	L8L2	96710	1306	1.35043
Leaf	LeafSeptember8	282654	923	0.326548
Leaf	L11L3	62186	736	1.18355
Leaf	LeafLateMarch3	163197	677	0.414836
Leaf	L3L8	9	6	66.6667
Leaf	L9L6	16	3	18.75
Leaf	L3L7	44	2	4.54545
Root	RootSeptember3	713610	220577	30.91
Root	RootApril7	446930	144833	32.4062
Root	RootApril4	615626	124717	20.2586
Root	L4R7	400291	118625	29.6347
Root	RootSeptember6	365448	104582	28.6175
Root	RootNovember4	508943	104170	20.4679
Root	RootApril5	530384	103759	19.563
Root	RootMarch8	373756	103702	27.7459
Root	RootNovember7	395633	101064	25.5449
Root	RootNovember5	382332	100716	26.3426
Root	RootOctober6	391085	96558	24.6898
Root	L4R2	224121	95564	42.6395
Root	RootSeptember2	367727	95449	25.9565
Root	RootOctober7	429518	86642	20.1719
Root	RootNovember3	347033	86234	24.8489
Root	L3R2	234141	83819	35.7985
Root	RootLateMarch2	388641	83591	21.5085
Root	RootSeptember5	380935	81172	21.3086
Root	L4R5	276521	79924	28.9034
Root	RootOctober2	251097	77558	30.8877
Root	RootApril3	444888	77420	17.4021
Root	RootMarch6	452478	75709	16.7321
Root	L10R8	131073	75613	57.6877
Root	RootApril6	453283	75125	16.5735
Root	RootLateMarch6	470346	73907	15.7133
Root	RootSeptember1	311501	71522	22.9604
Root	RootOctober3	386849	70721	18.2813
Root	RootOctober4	247185	69542	28.1336
Root	L4R1	226030	69234	30.6304
Root	RootSeptember8	180074	68353	37.9583
Root	L8R1	171931	67522	39.2727
Root	RootLateMarch8	289555	65682	22.6838
Root	RootOctober5	275101	65249	23.7182
Root	RootApril8	372665	64520	17.3131
Root	RootApril1	342039	64420	18.8341
Root	RootOctober1	356802	64024	17.9438
Root	RootNovember1	271927	62718	23.0643
Root	L2R2	166590	62578	37.5641
Root	RootOctober8	221607	62473	28.1909
Root	L2R6	164949	62433	37.8499
Root	RootApril2	342775	58345	17.0214
Root	L12R5	240875	58210	24.1661
Root	RootMarch4	249558	57823	23.1702
Root	L718R5	140599	57587	40.9583
Root	L12R8	166155	57245	34.4528
Root	RootMarch5	355181	57227	16.1121
Root	L1R6	259935	56308	21.6623
Root	L3R4	203666	55971	27.4818
Root	L3R3	263603	54779	20.7809
Root	RootLateMarch5	347886	54404	15.6385
Root	RootNovember8	285112	53436	18.7421
Root	L1R7	188030	52711	28.0333
Root	RootMarch2	345453	52531	15.2064
Root	L3R8	229279	51725	22.5599
Root	L3R5	202336	50365	24.8918
Root	RootMarch1	284331	49454	17.3931
Root	L5R5	152098	48510	31.8939
Root	RootMarch3	277436	46613	16.8014
Root	L9R2	168652	46529	27.5888
Root	L9R4	101864	45849	45.01
Root	L718R6	238358	45847	19.2345
Root	RootLateMarch1	247697	45257	18.2711
Root	RootSeptember7	280745	45170	16.0893
Root	RootLateMarch7	251551	44898	17.8485
Root	L6R2	156661	43332	27.6597
Root	L12R1	254989	43116	16.909
Root	RootLateMarch4	337466	43027	12.75
Root	L4R4	206546	42415	20.5354
Root	L6R7	245134	42098	17.1735
Root	L9R8	130590	41863	32.0568
Root	L3R6	183249	40275	21.9783
Root	L3R1	245778	39844	16.2114
Root	L818R6	177337	39066	22.0292
Root	L718R4	128400	36183	28.1799
Root	L12R7	225827	35604	15.7661
Root	L12R6	190663	34752	18.2269
Root	L4R8	139551	34650	24.8296
Root	L7R6	147578	32635	22.1137
Root	L12R2	152692	31689	20.7535
Root	L718R2	143049	31089	21.7331
Root	L2R7	164196	30766	18.7374
Root	RootLateMarch3	231100	30059	13.0069
Root	L11R5	205623	29107	14.1555
Root	L4R6	105991	28827	27.1976
Root	L12R4	172339	27824	16.1449
Root	L9R7	98206	27327	27.8262
Root	L7R1	155778	27079	17.3831
Root	L11R6	240518	27039	11.242
Root	L2R4	164642	26694	16.2134
Root	L7R7	100148	26137	26.0984
Root	L8R3	125623	25815	20.5496
Root	L11R8	174583	25798	14.7769
Root	L818R5	137020	25783	18.817
Root	L6R6	168944	25734	15.2323
Root	L718R7	184456	25647	13.9041
Root	L8R2	106597	25343	23.7746
Root	L718R8	137049	24946	18.2022
Root	L6R3	162803	24763	15.2104
Root	L1R8	183069	24737	13.5124
Root	L2R3	155136	24609	15.8629
Root	L8R7	108215	24305	22.4599
Root	RootMarch7	154349	24228	15.6969
Root	L818R8	152289	24166	15.8685
Root	L1R2	115340	23788	20.6242
Root	L8R4	101847	23616	23.1877
Root	L6R8	142048	23331	16.4247
Root	L2R1	196644	23312	11.8549
Root	L2R8	230259	23136	10.0478
Root	L2R5	165048	23046	13.9632
Root	L5R7	127453	22500	17.6536
Root	L718R3	161677	22023	13.6216
Root	L5R4	161283	21957	13.614
Root	L9R1	146774	21928	14.94
Root	L1R5	200797	21771	10.8423
Root	L11R2	183220	21584	11.7804
Root	L5R2	151804	21113	13.9081
Root	L818R2	116613	21031	18.0349
Root	L818R1	123429	20846	16.8891
Root	L5R1	125848	20577	16.3507
Root	L818R4	132591	20505	15.4649
Root	L7R5	116967	20412	17.4511
Root	L9R3	98772	20173	20.4238
Root	L5R6	161954	19211	11.862
Root	L11R4	147296	18616	12.6385
Root	L5R3	121522	18093	14.8887
Root	L10R1	139462	17568	12.597
Root	L818R7	86550	17448	20.1594
Root	L6R1	160778	17440	10.8473
Root	L12R3	138898	17360	12.4984
Root	L9R5	101883	17318	16.9979
Root	L1R1	151956	16821	11.0697
Root	L718R1	121827	16808	13.7966
Root	L1R4	98129	16799	17.1193
Root	L7R2	143222	16687	11.6511
Root	L11R7	155009	16600	10.7091
Root	L10R2	112453	16530	14.6995
Root	L6R4	137067	16470	12.016
Root	L6R5	149651	16124	10.7744
Root	L818R3	141121	15508	10.9892
Root	L10R6	116611	14875	12.7561
Root	L7R4	111934	14699	13.1318
Root	L8R6	125371	13623	10.8661
Root	L5R8	138678	13609	9.81338
Root	L10R5	132093	12573	9.51829
Root	L1R3	112797	12352	10.9506
Root	L7R3	125318	12084	9.64267
Root	L8R8	91467	11404	12.4679
Root	L11R3	61007	10922	17.9029
Root	L10R3	94675	10669	11.2691
Root	L10R4	84762	10665	12.5823
Root	L7R8	42173	9012	21.3691
Root	L11R1	144902	8528	5.88536
Root	L8R5	88681	7615	8.58696
Root	L3R7	14756	4778	32.38
Root	L4R3	54	18	33.3333
Root	L9R6	33	2	6.06061
Root	L10R7	6	1	16.6667
Soil	L8SOIL	255874	244591	95.5904
Soil	L7SOIL	240672	235329	97.78
Soil	L11SOIL	228558	220911	96.6542
Soil	L5SOIL	235209	208805	88.7742
Soil	L3SOIL	201217	194565	96.6941
Soil	L12SOIL	193822	187697	96.8399
Soil	L9SOIL	195183	184392	94.4713
Soil	L1SOIL	186354	179870	96.5206
Soil	L4SOIL	158102	154710	97.8545
Soil	L6SOIL	156450	154690	98.875
Soil	L2SOIL	137655	133458	96.9511
Soil	L10SOIL	109638	101558	92.6303
Soil	L718SOIL	17	11	64.7059
Soil	L818SOIL	6	1	16.6667
